# Supplementary material for: Severe Psychological Distress of Evacuees in Evacuation Zone Caused by the Fukushima Daiichi Nuclear Power Plant Accident: The Fukushima Health Management Survey
Source: PLoS One. 2016 Jul 8;11(7):e0158821. doi: 10.1371/journal.pone.0158821 (PMC4938533; doi:10.1371/journal.pone.0158821)
Supplement: S1 Appendix — (XLSX) [file pone.0158821.s001.xlsx]

## Sheet: FHMS13029011007
respondent	gender	type of work	Q2_11history of mental illness	Q12_1k6nervous	Q12_2k6hopeless	Q12_3k6restless or fidgety	Q12_4k6depressed	Q12_5k6everything was an effort	Q12_6k6worthless	Q14_1_2Tsunami	Q14_1_3Nuclear Power Plant Accident	Q14_3Loss of someone close in the disaster	Q14_4_1Evacuation shelter	Q14_4_2Temporary housing	Q14_4_3Renting house, apartment	Q14_4_4Relative's house	Q14_4_5Own house	Q14_4_6Other	Q14_5Changed work situation	Q14_5_1Started a new job	Q14_5_2Became unemployed	Q14_5_3Changed jobs	Q14_5_4Income has increased	Q14_5_5Income has decreased	Q16_Educational attainment	K6 total	Age	K6 for analysis	Current residence	Living place	city_id
1	2	1	1	0	0	0	0	0	0	0	0	2	0	0	0	0	2	0	2	0	0	0	0	0	3	0	48	0	5	1	811
1	1	3	1				2	2	2	1	0	1	0	0	1	1	0	0	1	0	0	0	0	0	3	6	79			1	848
1	1	3	1	2	0	2	2	1	1	0	1	2	2	0	0	2	0	0	2	0	0	0	0	0	1	8	81	8	4	1	848
1	2		1	1	1	1	1	1	0	0	1	2	0	0	0	0	2	0	1	0	0	0	0	0	1	5	70	5	5	1	807
1	2	1	1	2	3	3	3	3	1	0	1	1	0	0	2	0	0	0	1	0	0	1	0	1	1	15	55	15	3	1	858
1	2	2	1	4	1	4	4	1	1	0	0	2	0	0	0	0	2	0	1	0	0	0	0	1	2	15	40	15	5	1	811
1	1	1	1	1	0	1	0	1	0	0	0	2	1	0	2	1	0	0	2	0	0	0	0	0	2	3	38	3	3	1	850
1	2	1	1	1	0	0	0	0	0	0	0	2	0	0	0	0	2	0	1	0	0	0	0	1	1	1	56	1	5	1	848
1	1	3	1	2	3	1	2	1	3	1	1	2	0	0	2	1	0	0	1	0	0	0	0	0	2	12	32	12	3	1	855
1	1	1	1	0	0	0	0	0	0	0	0	1	0	0	0	0	2	0	2	0	0	0	0	0	2	0	29	0	5	1	848
1	1	1	1	4	2	2	2	2	1	0	0	2	1	0	1	0	2	0	1	0	0	0	0	1	3	13	45	13	5	1	848
1	2	2	2	2	4	2	4	2	0	1	1	2	0	0	2	0	0	0	1	0	0	0	0	1	1	14	37	14	3	1	853
2	1	3	2	4	4	4	4	4	4	0	0	2	0	2	0	0	0	1		0	0	0	0	0	2	24	51	24	2	1	851
1	1	3	1	2	0	1	1	2	0	0	0	2	0	0	0	0	2	0	2	0	0	0	0	0	2	6	64	6	5	1	807
1	2	3	1		1	1				0	0		0	0	0	0	0	0		0	0	0	0	0		2	69			1	807
1	1		1	1	2	2	1	0	0	0	1	2	1	0	1	1	0	0	1	0	0	0	0	0	1	6	73	6		1	858
1	1		1	0	0	0	0	0	0	0	0	2	0	0	0	0	2	0	1	0	0	0	0	1	2	0	44	0	5	1	811
1	1		1							0	0	2	0	0	0	0	0	0	2	0	0	0	0	0	3		51			1	811
2	2		1	1	0	1	2	1	1	0	0		0	0	0	0	2	0	1	0	0	0	0	0	1	6	88	6	5	1	811
1	2		1	1	1	2	2	1	2	0	1	2	0	0	2	1	1	0	1	0	0	1	0	0	2	9	55	9	3	2	848
1	2	1	1	0	0	0	0	0	0	0	0	2	0	0	0	0	2	0	2	0	0	0	0	0	3	0	49	0	5	1	811
1	2	3	1	1	1	2	2	2	2	0	0	2	0	2	0	0	0	0	1	0	0	0	0	1	3	10	44	10	2	1	855
1	2			4	3	2	2	2	1	0	0	1	0	2	0	0	0	0	1	0	1	0	0	0	2	14	73	14	2	1	848
1	2	1	1	1	1	1	1	1	2	0	1	2	0	0	2	0	0	0	1	0	0	0	0	0	2	7	39	7	3	2	855
1	2	3	1							1	1	2	0	0	2	0	0	0	1	0	1	0	0	0	2		63		3	2	848
1	1	3	1		4		4	4	4	1	1	1	2	2	2	2	0	0	1	0	1	0	0	0	1	16	81		4	1	848
1	1	3	1	2	1	1	1	1	1	0	0	2	0	0	2	0	0	0		0	0	0	0	0	2	7	66	7	3	1	853
1	1	3	1	4	4	0	4	1	0	1	1	2	0	2	0	0	0	0	1	0	0	0	0	0	2	13	78	13	2	1	848
1	1		1	0	0	0	0	0	0	0	0	2	0	0	0	0	2	0	2	0	0	0	0	0	3	0	18	0	5	1	811
1	1	1	1	2	1	0	3	1	0	0	0	2	1	0	2	1	0	0	1	0	0	0	0	0	3	7	51	7	3	1	851
2	1	3								0	0		0	0	0	0	0	0		0	0	0	0	0			84			1	848
1	2	3	1	4	4	4	4	4	4	0	1	2	0	2	0	0	0	0	2	0	0	0	0	0		24	63	24	2	1	858
1	1	3	1	1	0	1	0	1	0	0	1	2	0	0	2	0	0	0	2	0	0	0	0	0	4	3	19	3	3	1	855
1	1	1	2	1	2	2	2	2	2	0	1	2	1	0	1	0	0	0	1	0	0	0	0	1	2	11	52	11		2	848
1	1	3	1	4	4	3	3	3	3	0	1	1	0	0	2	0	0	0	1	0	1	0	0	0	2	20	61	20	3	2	848
1	2	3	1	0	1	0	1	1	0	0	1	1	0	0	2	0	0	0	1	0	1	0	0	1	3	3	47	3	3	1	851
2	2	3	1	0	0	0	0	3	0	0	0	2	1	0	0	0	1	0	2	0	0	0	0	0	1	3	80	3		1	848
1	1	3	1	2	2	1	2	1	0	0	1	1	2	0	0	2	2	0	1	0	1	0	0	0	1	8	59	8	5	1	848
1	1		1	1	2	1	1	0	0	0	0	1	1	1	0	1	0	0	1	0	0	0	0	1	1	5	86	5		1	850
1	1	3	1	0	0	0	0	0	0	0	0	2	0	0	2	0	0	0	1	0	1	0	0	1	1	0	63	0	3	1	851
1	2	3	1	2	2	2	2	2	2	0	1	1	0	0	2	0	0	0	1	0	1	0	0	0	2	12	61	12	3	2	848
1	2	3	1	2	4	2	4	4	4	0	0	1	1	0	1	1	0	2	1	0	1	0	0	0	3	20	57	20	6	2	851
1	1	3	1	1	1	0	0	0	1	0	1	1	1	0	2	0	0	0	1	0	0	0	0	0	2	3	72	3	3	1	855
	2									0	0		0	0	0	0	0	0		0	0	0	0	0			47			1	807
1	2	1	1	1	3	2	4	2	2	0	1	1	1	1	2	0	0	0	1	0	0	0	1	0	2	14	19	14	3	1	853
1	2	3	1	2	3	0	1	1	1	0	1	2	1	2	0	0	0	0	2	0	0	0	0	0		8	61	8	2	1	849
1	1	1	1	0	0	0	0	0	0	0	0	2	1	0	1	1	0	0	2	0	0	0	0	0	2	0	41	0		1	851
1	1	1	1	0	1	1	1	1	1	0	0	2	0	0	0	0	2	0	2	0	0	0	0	0	2	5	55	5	5	1	811
1	2		2	0	0	0	0	1	0	0	1	1	0	0	0	2	0	0	2	0	0	0	0	0		1	81	1	4	2	848
1	1	1	1	1	1	1	2	1	1	0	1	2	0	0	2	0	0	0	2	0	0	0	0	0	4	7	55	7	3	1	848
1	2	3	1							1	0	1	0	0	2	0	0	0	1	0	0	0	0	0	2		63		3	1	854
1	2		1	3	1	3	3	3	1	0	1	1	1	0	0	0	1	0	2	0	0	0	0	0	2	14	56	14		1	848
1	2	1	1	4	4	4	4	1	2	0	0	2	0	0	0	0	2	0	1	0	0	0	0	0	2	19	46	19	5	1	807
1	1	1	1	2	0	2	2	2	0	1	1	2	1	2	0	0	0	0	1	0	0	0	0	1	2	8	52	8	2	1	849
1	2	2	1	1	1	1	1	0	1	0	1	1	1	0	2	0	0	1	1	0	1	0	0	1	1	5	55	5	3	1	855
1	1	1	1	0	0	0	1	0	0	0	1	2	1	0	1	1	0	0	1	0	0	0	0	1	2	1	50	1		1	848
1	2	3	1	4	4	2	4	2	1	1	1	2	1	0	0	0	0	1	1	0	0	0	0	1	2	17	66	17		2	848
1	2	3	1		2	0	2	2	0	0	1	1	0	0	1	2	0	1	1	0	0	0	0	0	3	6	71		4	1	854
1	2	2	1	1	0	0	0	0	0	0	0	2	0	0	0	0	2	0	1	0	0	0	0	1	3	1	34	1	5	1	848
1	1		1	1	0	1	0	2	0	0	0	2	0	0	2	0	0	1	1	0	0	0	0	1	1	4	61	4	3	1	850
1	1	3	1	0	0	0	0	0	0	0	0	2	0	0	2	0	1	0	2	0	0	0	0	0	2	0	18	0	3	2	848
1	1	3	1	0	0	0	0	0	0	0	0	2	0	0	0	0	0	0		0	0	0	0	0		0	71	0		1	811
1	1	1	1	0	1	0	1	1	2	0	0	2	1	0	2	0	0	0	1	0	0	0	0	0	4	5	32	5	3	2	855
1	1	1	1	0	0	1	0	2	0	1	0	2	0	0	2	0	0	0	2	0	0	0	0	0	4	3	29	3	3	1	849
1	2		2	1				2		1	1	2	0	0	2	0	0	0		0	0	0	0	0	2	3	70		3	1	858
1	1		1	0	2	1	2	1	0	0	0	2	0	2	0	0	0	0	2	0	0	0	0	0	1	6	62	6	2	1	851
	1									0	0		0	0	0	0	0	0		0	0	0	0	0			92			1	855
1	2	3	1	2	0	2	0	0	1	0	1	2	0	0	0	0	2	0	1	0	1	0	0	0	2	5	54	5	5	1	848
1	2		1	2	2		1	2	2	0	0	2	0	0	0	2	0	0	2	0	0	0	0	0	2	9	75		4	1	811
1	2	3	1	1	0	1	0	0	1	0	1	2	0	0	2	0	0	0	1	0	1	0	0	1	3	3	30	3	3	1	807
1	1	1	1	2	3	3	2	2	2	0	0	2	0	0	0	0	0	2	1	0	0	0	1	0	2	14	62	14	6	1	854
1	2	3	1	1	0	0	1	1	1	0	0	2	1	0	2	0	0	1	2	0	0	0	0	0	2	4	35	4	3	2	851
1	1		1	0	0	0	0	0	0	0	0	2	0	0	0	0	2	0	2	0	0	0	0	0	1	0	71	0	5	1	848
1	1		1	0	0	1	1	1	1	0	0	2	1	1	0	1	0	0	1	0	0	0	0	1	1	4	63	4		1	858
1	2	3	1	0	0	0	0	0	0	0	1	1	1	0	2	0	0	0	1	0	1	0	0	0	2	0	35	0	3	1	848
2	1	1	1	4	3	3	4	2	4	0	0	2	0	0	2	0	0	0	1	0	0	0	0	0	2	20	32	20	3	1	855
1	2	3	1	2	2	0	1	2	1	0	0	1	0	2	1	1	0	0	2	0	0	0	0	0	2	8	37	8	2	1	853
1	1	1	1	2	0	0	1	1	1	1	1	1	1	0	1	1	0	0	1	0	0	0	0	0	2	5	52	5		1	853
1	1	1	1	0	1	0	1	1	0	0	0	2	0	0	0	0	0	2	1	0	0	0	0	1	2	3	29	3	6	1	811
1	1	1	1	1	0	1	1	1	0	0	1	2	0	1	2	0	0	0	1	0	0	0	0	0	2	4	54	4	3	1	848
1	1	1	1	0	0	0	0	1	1	0	0		0	0	2	0	0	0	1	0	0	0	0	1	2	2	35	2	3	2	855
1	1	3	1	0	0	0	2	0	0	0	0	2	0	0	2	0	0	0	2	0	0	0	0	0	4	2	18	2	3	2	849
1	1	1	1	0	0	2	0	0	0	0	0	2	0	0	2	1	0	1	2	0	0	0	0	0	2	2	58	2	3	1	853
1	1		2	1	1		1	1	1	0	1	1	1	1	0	1	0	1	1	0	0	0	0	0	2	5	69			1	848
1	2	1	1	1	2	1	2	2	1	0	1	1	0	0	0	0	2	0	2	0	0	0	0	0	2	9	31	9	5	1	807
1	1		1	1	1	2	3	1	1	0	0	2	0	1	0	1	0	0	2	0	0	0	0	0	4	9	75	9		1	851
1	1	1	1	2	4	2	2	0	0	0	1	2	1	0	2	0	0	0	1	0	0	1	0	0	2	10	35	10	3	2	848
1	1	3	1	0	0	0	0	0	1	0	1	2	0	2	0	0	0	0		0	0	0	0	0	2	1	24	1	2	1	807
1	2	1	1	0	1	2	1	1	1	0	0	2	1	2	0	1	0	1	1	0	1	0	0	1	2	6	37	6	2	1	849
1	2			2	0	1	2	0	0	0	0	2	0	0	0	0	2	0	2	0	0	0	0	0	3	5	24	5	5	1	807
1	2	1	1		2	4	4	2	3	1	1	2	0	0	2	0	0	0	2	0	0	0	0	0	3	15	50		3	1	848
2	1	3	1	0	0	0	0	0	0	0	0	2	0	0	0	0	2	0	2	0	0	0	0	0	4	0	18	0	5	1	811
1	1	3	1	0	0	1	1	1	1	0	0	2	0	0	0	2	0	0	2	0	0	0	0	0	1	4	83	4	4	2	848
1	1		1	2	0	0	1	1	0	0	0	2	0	0	0	0	2	0	2	0	0	0	0	0	2	4	64	4	5	1	848
1	2	3	1	1	1	1	1	2	0	1	1	2	0	0	0	0	0	2	1	0	1	0	0	0	2	6	45	6	6	2	849
1	1		1	4	4	2	3	2	1	0	1	2	0	0	0	1	2	0	2	0	0	0	0	0	4	16	74	16	5	1	848
2	1	1	1	0	0	0	0	0	0	0	0	2	0	0	0	0	2	0	2	0	0	0	0	0	2	0	33	0	5	1	803
1	2	1	1	3	2	2	1	2	0	1	1	2	1	0	2	1	0	0	1	0	0	0	0	0	3	10	30	10	3	1	853
2	2		1					4		0	1		1	0	1	0	0	0		0	0	0	0	0		4	91			1	855
1	2	3	1	1	0	0	0	0	0	0	0	2	0	0	0	2	0	0	1	0	1	0	0	0	3	1	68	1	4	1	851
1	1	1	1	1	0	2	2	1	1	0	1	2	0	0	2	0	0	0	2	0	0	0	0	0	3	7	51	7	3	1	849
1	1	3	1	1	1	1	1	2	0	0	1	1	0	2	0	0	0	0	1	0	0	0	0	1	2	6	61	6	2	1	848
1	1	3	1	0	0	0	0	0	0	0	0		2	0	0	0	0	1		0	0	0	0	0	1	0	40	0	1	1	848
1	2	3	1	0	1	1	1	0	0	1	1	2	0	0	0	0	0	2	1	0	1	0	0	0	4	3	25	3	6	2	855
1	1	1	1	1	1	0	0	1	2	0	1	2	0	0	2	0	0	0	2	0	0	0	0	0	2	5	44	5	3	1	850
1	2	3	1	1	0	1	1	0	0	0	0	2	0	0	2	1	0	0	2	0	0	0	0	0	2	3	36	3	3	1	848
1	1	3	1	0	2	2	3	1	3	0	0	2	0	0	1	1	2	0	2	0	0	0	0	0	3	11	19	11	5	1	848
1	2	3	1	2	1	1	2	2	2	0	1	1	1	0	1	0	0	0	1	0	1	0	0	0	2	10	54	10		2	855
1	1	1	1	0	0	0	0	0	0	0	1	2	0	0	0	0	2	0	2	0	0	0	0	0	2	0	54	0	5	1	848
1	1		1	2	2	1	3	2	2	0	1	2	0	0	2	0	0	0	1	0	0	0	0	0	2	12	42	12	3	2	855
1	2	2	1	4	4	4	2	2	1	0	1	1	0	0	2	0	0	0	1	0	0	1	0	1	2	17	38	17	3	2	848
1	1	1	1	0	0	0	0	0	0	1	0	1	0	2	0	0	0	0	2	0	0	0	0	0	3	0	46	0	2	1	848
1	2		1	3	2	1	1	1	0	0	1	2	0	0	0	0	2	0	1	0	0	0	0	1	2	8	51	8	5	1	848
1	1	1	1	0	0	0	1	1	1	0	0	2	0	0	2	0	0	0	1	0	0	0	0	0	2	3	31	3	3	2	855
1	2	3	1	0	0	0	0	0	0	0	0	2	1	0	2	1	0	0	1	0	1	0	0	1	3	0	63	0	3	1	851
1	2	3	1	0	0	0	0	0	1	1	1	1	1	0	1	0	0	0	2	0	0	0	0	0	2	1	18	1		1	848
1	1	1	1	1	1	1	1	1	0	1	0	2	0	2	0	0	0	0	2	0	0	0	0	0	1	5	56	5	2	1	849
1	1	1	1	1	1	1	1	1	1	0	0	2	0	0	0	0	2	0	1	0	0	0	0	0	2	6	45	6	5	1	807
	2			2	1	2	2	3	1	0	0	1	0	0	0	0	2	0	2	0	0	0	0	0	1	11	71	11	5	1	848
1	2	3	1	2	1	2	2	2	0	0	0	2	0	2	0	0	0	0	1	0	0	0	0	0	1	9	81	9	2	1	807
	2		1	1	2	1	0	0	2	0	0	2	0	0	0	0	2	0	1	0	0	0	0	1	2	6	51	6	5	1	811
1	2		1	2	2	0	2	1	2	0	1	1	0	0	2	0	0	0	1	0	1	0	0	0	2	9	70	9	3	1	848
1	1	3	2	2	2	3	3	2	4	0	1	1	1	0	0	1	0	2	2	0	0	0	0	0	1	16	68	16	6	2	851
1	1	1	1	1	0	0	0	0	0	0	1	2	1	0	2	1	0	0	1	0	0	1	0	1	3	1	57	1	3	2	848
1	2	3	1	1	1	0	1	0	0	0	1	1	1	0	1	1	0	0	1	0	1	0	0	0	2	3	50	3		1	855
1	2	3	1	0	0	0	0	0	0	0	0	2	0	0	0	2	0	0	2	0	0	0	0	0	3	0	33	0	4	1	850
1	1		1	1	0	0	1	0	0	0	0	1	0	0	0	0	2	0	1	0	0	0	0	0	2	2	75	2	5	1	855
2	2		1	2	4	2	3	3	0	0	0	2	0	0	1	1	0	0	1	0	1	0	0	0	2	14	33	14		1	853
1	1	3	1	0	1	0	1	2	0	0	0	2	1	0	1	1	0	0	1	0	1	0	0	0	2	4	47	4		1	853
1	2	3	1	2	2	2	2	1	1	0	0	2	1	0	1	0	0	0	2	0	0	0	0	0	2	10	48	10		2	848
1	2		1	0	0	0	0	0	0	0	0	2	0	0	0	0	2	0	2	0	0	0	0	0	1	0	58	0	5	1	811
1	1		1	0	2	0	1	1	0	0	0	2	0	0	0	0	2	0	1	0	0	0	0	1	2	4	46	4	5	1	807
1	1	1	1	0	1	1	2	1	2	0	0	2	0	0	0	0	2	0	2	0	0	0	0	0	2	7	21	7	5	1	803
1	2	3		1	1	1	1	0	1	0	1	2	0	0	2	0	0	0	2	0	0	0	0	0	2	5	59	5	3	1	858
1	2	3								0	1	1	1	2	0	0	0	0	1	0	0	0	0	0	1		86		2	1	851
1	2	3	2	2	2	1	1	0	1	0	0	2	0	0	2	0	0	0	2	0	0	0	0	0	1	7	34	7	3	1	858
1	2	3	1	1	1	1	1	1	1	0	0	2	0	0	2	0	0	0	1	0	1	0	0	0	2	6	45	6	3	2	848
1	2		1		2			1		0	0	1	0	0	2	0	0	0	2	0	0	0	0	0	1	3	71		3	2	848
1	2	1	1	1	3	1	4	3	2	1	1	2	0	0	2	0	0	0	1	0	0	0	0	0	2	14	30	14	3	1	853
1	1	1	1	0	0	0	0	0	0	0	1	2	1	0	1	1	0	0	1	0	0	1	0	1	2	0	36	0		2	853
2	1	3	1	0	0	0	0	0	0	0	0	1	0	0	2	0	0	0	2	0	0	0	0	0	4	0	22	0	3	2	848
1	2	1	1	2	1	1	2	1	1	0	0	2	0	0	0	0	2	0	1	0	0	1	0	0	2	8	34	8	5	1	811
1	2		1	1	3	3	3	3	3	0	0	2	0	2	0	0	0	0	1	0	1	0	0	0	2	16	51	16	2	1	850
1	1	1	1	0	0	0	0	0	0	1	1	1	1	0	0	0	2	0	2	0	0	0	0	0	2	0	55	0	5	1	848
1	2	2	1	1	0	0	1	0	1	0	0	2	0	0	2	0	0	0	2	0	0	0	0	0	1	3	56	3	3	1	811
1	2	1	1	0	0	0	1	1	1	1	0	2	0	0	0	1	2	0	2	0	0	0	0	0	4	3	37	3	5	1	848
1	2	3	1	1	2	4	4	1	0	0	1	2	0	0	0	2	0	0	2	0	0	0	0	0	2	12	69	12	4	1	848
1	2	3		2	2	1	3	2	4	0	1	2	0	0	0	0	2	0	2	0	0	0	0	0	3	14	59	14	5	1	811
1	1	1	1	0	2	0	1	0	0	0	0	2	0	0	2	0	0	0	2	0	0	0	0	0	2	3	51	3	3	1	807
	2		1	1	2	0	1	1	1	0	1	1	0	0	0	0	2	0	1	0	1	0	0	0	2	6	61	6	5	1	848
1	2	3	1	2	3	2	2	1	2	0	0	2	0	2	0	0	0	0	2	0	0	0	0	0	2	12	46	12	2	1	853
1	2		2	2	1	1	1	3	3	0	0	2	0	0	0	0	0	2	2	0	0	0	0	0	3	11	73	11	6	2	853
1	2	3	1	2	2	2	1	1	0	1	1	1	0	0	2	0	0	1	1	0	0	0	0	0	2	8	71	8	3	2	848
2	1	3	1	1	1	2	1	1	1	0	0	2	0	0	1	1	0	0	2	0	0	0	0	0	4	7	21	7		2	848
1	2	3	1	1	3	2	2	2	2	0	1	2	0	0	0	0	2	0	2	0	0	0	0	0	2	12	67	12	5	1	803
1	1	1	1	2	1	2	2	1	2	0	1	2	0	1	0	0	0	1	1	0	0	0	0	1	2	10	39	10		1	853
1	1	1	1	0	0	1	1	1	0	0	1	2	0	0	2	0	0	0	1	0	0	0	0	1	2	3	32	3	3	2	855
1	1	3	1	3	2	2	2	2	1	0	1	2	0	0	0	0	2	0	1	0	1	0	0	1	1	12	64	12	5	1	811
1	2	3	1	0	2	0	3	1	2	0	1	1	1	1	1	1	0	0	1	0	1	0	0	1	2	8	58	8		1	855
1	1	3	1	0	0	0	0	0	0	0	1	2	1	2	0	0	0	1	2	0	0	0	0	0	2	0	64	0	2	1	854
1	2	3	1	1	0	0	0	0	0	0	1	2	1	0	0	0	2	1	1	0	1	0	0	0	1	1	68	1	5	1	848
1	2		1	2	1	1	2	1	3	1	1	2	1	0	2	1	0	1	1	0	1	0	0	1	2	10	70	10	3	1	853
1	2		1	0	0	0	0	0	0	0	0	2	1	0	2	1	0	0	1	0	0	0	0	0	2	0	74	0	3	2	853
1	1	1	1	0	0	0	0	0	0	1	1	2	0	0	2	0	0	0	1	0	0	0	0	1	2	0	34	0	3	1	850
	2		1	2			4		3	1	1	1	0	2	0	0	0	0	1	0	0	0	0	0		9	81		2	2	851
1	2	1	1	0	0	0	0	0	0	0	0	2	0	0	0	1	2	0	2	0	0	0	0	0	4	0	31	0	5	1	811
1	2	3	1	1	1	0	1	1	0	1	0	2	0	0	0	0	2	0	2	0	0	0	0	0	4	4	30	4	5	1	848
1	2	3	1	1	1	0	1	1	1	1	1	1	0	0	2	0	0	0	1	0	1	0	0	0	3	5	54	5	3	2	851
1	1	1	1	0	0	0	0	0	0	0	0	2	0	0	0	0	0	2	2	0	0	0	0	0	4	0	37	0	6	1	811
1	1	3	1	0	0	0	0	0	0	0	1	2	1	0	2	0	0	0	1	0	1	0	0	0	1	0	63	0	3	1	855
1	1		1	2	2	2	2	2	2	0	1		1	0	1	1	0	0	1	0	0	0	0	0	2	12	68	12		1	851
1	1	3	1	0	0	0	0	0	0	0	0	2	0	0	2	0	0	0	1	0	1	0	0	0	2	0	65	0	3	1	854
1	2		2	2	2	1	2	3	1	1	1	2	0	0	1	1	0	0		0	0	0	0	0	2	11	70	11		1	848
1	2	2	1	3	3	1	2	0	0	0	1	2	0	0	2	0	0	0	1	0	1	0	0	0	3	9	30	9	3	2	854
1	2	1	1	1	2	0	1	1	0	0	1	2	0	0	0	0	2	0	2	0	0	0	0	0	3	5	61	5	5	1	811
1	1	2	1	2	1	1	1	2	1	1	1	1	0	2	0	0	0	0	1	0	0	0	0	1	2	8	55	8	2	1	855
1	1	1	1	0	0	0	0	0	0	0	0	2	0	0	2	0	0	0	2	0	0	0	0	0	4	0	79	0	3	1	807
2	2	3	1	1	0	1	0	0	0	0	0	1	0	0	2	0	0	0		0	0	0	0	0	1	2	16	2	3	1	858
1	1	1	1	2	0	2	0	0	0	0	1	1	0	0	0	2	0	0	1	0	1	0	0	0	2	4	43	4	4	1	848
1	2		1	3		2	4	4	4	0	0	2	0	0	2	0	0	0		0	0	0	0	0	2	17	81		3	1	854
1	2	2	1	1	2	1	2	3	3	0	1	2	0	0	2	1	0	0	1	1	0	0	0	0	2	12	34	12	3	2	851
1	2	1	1	0	0	0	0	0	0	0	0	1	0	0	0	1	2	0	2	0	0	0	0	0	2	0	56	0	5	1	848
1	1	1	1	0	0	0	0	0	0	0	0	2	0	0	0	1	2	0	2	0	0	0	0	0	2	0	49	0	5	1	848
1	2		1	2	1	0	2	1	0	0	0	2	0	0	0	0	2	0	1	0	0	0	0	1	1	6	74	6	5	1	811
1	1		1	0	0	0	0	0	0	0	1	2	0	0	0	1	1	0	2	0	0	0	0	0	1	0	70	0		1	811
1	2	3	1	4	4	4	4	4	4	0	1	2	0	0	0	1	1	0	1	0	1	0	0	0	2	24	51	24		1	848
1	2	3	1		0	2	0	1	0	0	1	2	0	0	1	0	0	1	2	0	0	0	0	0	2	3	64			2	848
1	2		1	1	2	1	1	1	1	0	1	2	0	0	0	0	2	0		0	0	0	0	0	2	7	68	7	5	1	811
1	1	1	1	1	0	0	0	0	0	0	0	1	0	0	0	0	2	0	2	0	0	0	0	0	3	1	19	1	5	2	848
1	1	2	1	2	0	1	2	2	0	0	0	2	0	2	0	0	0	0	1	1	1	1	0	1	3	7	26	7	2	1	855
1	1	3	1	0	0	0	0	0	0	1	1	2	0	0	2	0	0	0	2	0	0	0	0	0	2	0	16	0	3	1	849
1	2	3	1	0	1	1	1	0	2	0	0	2	0	0	2	0	0	0	2	0	0	0	0	0	2	5	16	5	3	1	858
1	1	3	1	0	0	0	0	0	0	0	0	2	0	0	2	0	0	0	1	0	1	0	0	0	2	0	55	0	3	2	854
1	1	3	1	2	3	3	3	3	3	0	0	1	0	0	0	2	0	0	1	0	0	0	0	1	2	17	85	17	4	1	855
1	2	3	1	0	0	0	0	0	0	0	0	2	0	0	2	0	1	0	1	0	0	0	0	1	2	0	59	0	3	1	851
1	2	3	1	2						0	0	2	0	0	2	0	0	0	1	0	1	0	0	0	1	2	80		3	1	854
1	1	1		1	0	0	1	0	0	1	0	2	0	0	0	0	2	0	2	0	0	0	0	0	2	2	44	2	5	1	848
1	1	3	1	0	0	0	0	0	0	0	0	2	0	0	0	0	2	0	2	0	0	0	0	0	2	0	83	0	5	1	803
1	2	3	1	0	0	0	0	0	0	0	0	2	0	0	0	0	2	0		0	0	0	0	0	1	0	73	0	5	1	807
1	1	3	1	2	1	2	1	0	1	0	1	1	0	0	2	0	0	0	1	0	1	0	0	0	2	7	80	7	3	1	853
1	2		1	0	0	0	0	0	0	0	0	2	0	0	0	0	2	0	2	0	0	0	0	0	1	0	72	0	5	2	803
1	2	1	1	0	2	2	0	1	1	0	1	2	0	0	2	0	0	0	2	0	0	0	0	0	3	6	22	6	3	1	854
1	2	1	1	3	1	2	2	2	1	0	1	2	1	0	2	1	0	0	1	0	0	0	0	0	3	11	33	11	3	1	853
1	1	3	1	0	1	0	1	1	1	0	0	2	0	0	0	0	2	0	1	1	0	0	0	0	1	4	59	4	5	1	807
2	1	3	1	4	0	0	3	4	0	0	1	2	0	0	0	0	2	0	2	0	0	0	0	0	1	11	78	11	5	1	811
1	2	3	1	0	1	0	0	1	1	0	1	2	0	0	2	0	0	0	2	0	0	0	0	0	3	3	49	3	3	1	850
1	1		1	0	0	1	1	0	0	1	1	2	0	2	0	0	0	0	2	0	0	0	0	0	3	2	64	2	2	1	848
1	1	1	1	0	0	0	0	0	0	0	0	2	0	0	0	0	2	0	2	0	0	0	0	0		0	85	0	5	1	807
1	2	3	1	2	3	1	2	1	3	0	0	2	0	0	2	1	0	0		0	0	0	0	0	1	12	66	12	3	1	852
1	1	1	1	2	0	1	2	0	0	1	1	1	0	0	2	0	0	0	1	0	0	0	0	1	3	5	53	5	3	2	855
1	2	3	1	1	1	1	1	0	1	0	1	2	1	0	2	1	0	1	2	0	0	0	0	0	2	5	36	5	3	1	851
2	1	3	1	1	2	1	1	0	0	0	1	2	0	0	2	0	0	0	2	0	0	0	0	0	1	5	79	5	3	1	853
1	1	3	1	2	2	3	3	1	2	0	1	2	0	0	2	0	0	0	1	0	1	0	0	0	3	13	26	13	3	2	853
1	2	3	1	0	1	0	1	0	1	0	0	2	0	0	0	1	2	0	2	0	0	0	0	0	3	3	27	3	5	1	848
1	2		1	0	0	0	0	0	0	0	1	2	0	2	0	0	0	0	2	0	0	0	0	0	1	0	71	0	2	1	848
1	2		2	1	2	2	2	2	1	0	1		1	0	1	0	0	1	1	0	0	0	0	0	2	10	17	10		1	855
1	1	3	1	2	0	1	1	0	0	1	1	1	0	0	0	2	0	0		0	0	0	0	0	2	4	69	4	4	2	848
1	1	3	1	0	0	0	0	0	0	0	1	2	0	0	0	0	2	0	2	0	0	0	0	0	2	0	69	0	5	1	807
1	1	2	1	0	0	0	0	0	0	0	0	2	0	0	0	0	2	0	1	0	0	0	0	1	2	0	75	0	5	1	848
1	2	3	1	2	1	2	1	1	1	0	1	2	0	2	0	0	0	0	1	0	0	0	0	0	2	8	42	8	2	1	851
1	2		1	2		2	2	1		0	0	1	0	0	1	0	1	0	1	0	0	0	0	1		7	53			1	848
1	2		1	0	0	1	1	1	0	0	0	2	0	0	0	0	2	0	2	0	0	0	0	0	1	3	79	3	5	1	803
1	2		1	1	1	1	2	2	3	0	0	2	1	2	1	1	0	0	1	0	1	0	0	0	1	10	60	10	2	1	855
1	2			1						1	1	1	0	0	2	0	0	0	1	0	1	0	0	0		1	83		3	1	855
1	1	1	1	0	0	2	0	2	0	0	0	2	0	0	2	0	0	0	1	0	0	0	0	1	1	4	45	4	3	1	811
1	1	1	1	2	3	1	0	0	1	0	0	2	1	0	1	0	0	0	1	0	0	0	0	1	3	7	38	7		2	848
1	2	3	1	1	0	0	0	0	0	0	0	2	1	1	0	0	0	0	2	0	0	0	0	0	3	1	30	1		1	848
1	2	3	1	0	0	0	0	0	0	0	0	2	0	0	0	0	2	0	2	0	0	0	0	0	3	0	59	0	5	1	807
1	2	3	1	4	4	4	4	4	1	0	1	2	1	1	0	0	0	0	2	0	0	0	0	0	1	21	75	21		1	849
1	1	3	1	2	1	2	1	1	0	1	1	2	1	1	1	1	0	0	1	0	1	0	0	1	2	7	54	7		1	853
1	2	3	1	0	0	0	0	0	0	0	0	2	0	0	0	0	2	0	2	0	0	0	0	0	2	0	81	0	5	1	811
1	1	1	1	1	0	1	1	1	1	1	1	1	1	0	1	1	2	0	1	0	0	0	0	1	2	5	58	5	5	1	848
1	2	3	1	2	1	1	3	2	2	1	1	2	0	0	2	0	0	0	1	0	1	0	0	0	3	11	57	11	3	2	855
1	2	1	1	1	2	1	2	2	1	0	0	2	0	0	2	0	0	0	1	0	0	0	0	1	3	9	33	9	3	1	848
1	2			1	0	1	2	1	1	1	0	2	0	0	0	0	2	0	1	0	0	0	0	0	1	6	75	6	5	1	848
2	2	3	1	0	0	0	0	2	0	0	0	2	0	0	0	0	2	0	2	0	0	0	0	0	1	2	69	2	5	1	807
2	1	3	1	1	1	1	1	1	1	0	1	2	1	0	0	1	0	0		0	0	0	0	0	2	6	18	6		2	855
1	1		1	1	1	0	1	0	0	0	1	1	0	0	2	0	0	0	2	0	0	0	0	0	1	3	81	3	3	1	848
1	1		1	0	0	0	0	0	0	0	1	2	0	0	1	1	0	0	1	0	0	0	0	0	4	0	46	0		1	848
1	2	3	1	1	2	2	1	2	1	0	1	2	0	0	0	2	0	0	1	0	1	0	0	0	3	9	58	9	4	1	848
2	2		2							0	0		0	0	0	0	0	2		0	0	0	0	0			76		6	1	811
1	2	3	1	1	0	0	0	0	0	0	0	2	1	0	1	1	0	0	2	0	0	0	0	0	3	1	78	1		1	851
1	2	2	1	0	1	1	1	1	1	1	0	2	1	2	0	0	0	0	2	0	0	0	0	0	2	5	54	5	2	1	848
1	2		1	2	4	4	4	4	1	0	1	2	1	0	1	1	0	0		0	0	0	0	0	1	19	66	19		2	851
1	2		2	2	2	1	1	1	1	0	1	2	0	0	2	0	0	0	2	0	0	0	0	0	1	8	69	8	3	2	854
	2		1	0	2	2	2	2	3	0	0	2	0	0	2	0	0	0	2	0	0	0	0	0	2	11	84	11	3	1	854
1	2	3	1	2	0	0	0	0	1	0	0	2	1	0	1	1	1	0	2	0	0	0	0	0	2	3	27	3		1	848
1	1		1	0	0	1	2	3	0	1	1	2	0	0	0	1	1	0		0	0	0	0	0	1	6	77	6		1	848
1	1	1	1	1	1	1	1	1	2	0	0	2	1	0	2	1	0	1	1	1	0	0	0	0	2	7	24	7	3	2	848
1	2	3	1	2	0	0	2	0	2	0	0	2	0	0	0	0	2	0	2	0	0	0	0	0	1	6	76	6	5	1	811
1	1		1	0	0	0	0	0	0	0	0	1	0	0	2	0	0	0	1	0	0	0	0	1	1	0	72	0	3	1	811
1	2		1	1	0	1	0	0	0	0	1	2	0	0	2	0	0	0	1	0	1	0	0	1	2	2	59	2	3	1	855
1	1	3	1	0	0	0	2	2	0	0	0	2	0	0	0	0	2	0	2	0	0	0	0	0	2	4	62	4	5	1	807
1	2	3	1	0	0	0	0	1	0	0	0	1	0	0	0	0	2	0	2	0	0	0	0	0	3	1	83	1	5	1	811
2	2	3		1	1	1	2	1	1	0	1	2	0	0	0	0	0	2	1	0	0	0	0	0	2	7	77	7	6	1	849
1	1		1	0	2	0	0	0	0	0	0	2	0	2	0	0	0	0	1	0	1	0	0	0	2	2	65	2	2	1	855
1	1	1	1	2	1	1	0	0	0	0	0	2	0	0	2	0	0	0	1	0	0	0	0	0	2	4	56	4	3	1	849
1	2	3	1	4	4	3	4	4	4	1	1	2	1	0	2	0	0	0		0	0	0	0	0		23	81	23	3	1	853
	2		1	1	1	2	3	1		0	0	2	0	0	0	0	2	0	2	0	0	0	0	0	1	8	86		5	1	807
1	1	3	2	4	4	4	4	2	4	0	1	1	0	0	2	0	1	0	2	0	0	0	0	0	2	22	19	22	3	1	848
1	1	3	1	1	1	1	1	2	1	0	1	2	0	2	0	1	0	1	2	0	0	0	0	0	1	7	77	7	2	1	852
1	2		1	2	1	0	0	1	1	0	0	2	0	0	0	0	2	0	1	0	1	0	0	0	1	5	74	5	5	1	811
1	2	3	1		3	1	2	3	1	0	1	1	0	0	0	0	2	0	1	0	0	0	0	0	2	10	65		5	1	848
1	2	2	1	2	2	2	3	3	2	0	0	2	0	0	2	0	0	0	1	1	0	0	1	0	3	14	40	14	3	2	855
1	1		1	0	0	0	0	0	0	0	0	2	0	0	0	0	2	0	2	0	0	0	0	0	1	0	61	0	5	1	811
1	1	1	1	0	0	0	0	0	0	0	0	2	0	0	0	0	2	0	1	0	0	0	0	1	1	0	59	0	5	1	811
	2	3	2	4	4	4	4	3	2	0	1	2	0	0	2	0	0	0		0	0	0	0	0	3	21	83	21	3	2	854
1	1	1	1	0	2	0	2	2	1	0	0	2	0	0	2	1	0	0	1	0	0	0	0	0	2	7	57	7	3	2	853
1	1	1	1	0	0	0	0	2	0	0	0	2	0	0	0	0	2	0	2	0	0	0	0	0	2	2	30	2	5	1	811
1	1	3	1	1	0	1	0	0	0	0	0	2	0	0	0	1	2	0	2	0	0	0	0	0	2	2	70	2	5	1	811
1	2	3	1	0	0	0	0	0	0	0	0	2	1	0	2	1	0	0	1	0	1	0	0	0	2	0	33	0	3	1	855
1	2	2	1	2	1	1	0	0	1	1	0	2	0	0	2	0	0	0	1	0	0	0	0	1	2	5	56	5	3	1	848
1	2	3	1	0	1	0	1	0	0	0	1	1	0	2	0	0	0	0		0	0	0	0	0	1	2	74	2	2	1	851
1	1		1							0	1	1	0	0	0	2	0	0	1	0	0	0	0	0	1		71		4	1	848
1	1		1	0	0	1	0	1	0	0	1	2	0	0	0	0	2	0	2	0	0	0	0	0	2	2	39	2	5	1	811
1	1	3	1	1	1	2	2	3	2	1	1	2	1	0	2	1	0	0	1	0	1	0	0	1	2	11	36	11	3	1	851
1	2	1	1		1	2	2	2	1	1	1	1	0	1	1	0	0	0	1	0	0	0	1	0	2	8	32			1	848
1	1	3	1	0	0	0	0	1	1	1	0	2	0	0	0	0	2	0	1	1	0	0	0	0	2	2	27	2	5	1	848
	2			2			1	1	1	1	0	2	0	0	1	1	0	0	1	0	0	0	0	1	2	5	68			1	848
1	1		1	1	1	1	1	0	1	0	1	2	0	0	2	0	0	0	2	0	0	0	0	0	1	5	55	5	3	2	848
1	2	3	1	4	2	2	4	0	0	1	0	1	0	0	2	0	0	0	1	0	1	0	0	0	3	12	48	12	3	2	850
1	2	3	1		2	2	2	2	2	0	0	2	0	0	0	0	2	0	1	0	0	0	0	0	2	10	69		5	1	848
1	2			0	0	0	0	0	0	1	1	2	1	0	0	0	0	1		0	0	0	0	0	1	0	76	0		1	848
1	2	3	1	0	0	0	0	0	0	0	0	2	0	0	0	0	2	0	2	0	0	0	0	0	2	0	71	0	5	1	811
1	2	3	1	1	1	1	1	2	0	0	1	2	0	0	2	0	0	0	1	0	1	0	0	0	2	6	64	6	3	1	855
1	1	1	1	0	3	0	3	3	1	0	1	1	1	0	2	0	0	0	1	0	0	0	0	0	4	10	25	10	3	1	855
2	1	3	1	1	1	1	2	3	4	1	0	1	0	0	2	0	0	0	2	0	0	0	0	0	1	12	94	12	3	1	848
1	2	3	1	2	2	3	2	2	2	0	1	2	0	0	2	0	0	0	2	0	0	0	0	0	2	13	58	13	3	1	853
1	1		1	0	2	0	1	2	0	0	1	2	0	0	0	0	2	0	1	0	1	0	0	0	2	5	70	5	5	1	811
1	1	1	1	0	0	0	1	1	0	0	1	2	0	0	0	0	2	0	2	0	0	0	0	0	3	2	81	2	5	1	807
1	2		1	2	0	0	1	1	1	0	0	2	0	0	0	0	2	0	1	0	0	0	0	0	3	5	41	5	5	1	811
1	1	1	1	0	0	0	0	0	0	1	1	1	1	0	2	1	0	0	1	0	0	0	0	1	1	0	34	0	3	1	848
2	1	3	1	0	0	0	0	0	0	0	1	2	0	0	0	0	0	2	1	0	0	0	0	0	1	0	85	0	6	1	853
2	2		1		0	0	0	0	0	0	1	2	0	0	2	0	0	0	1	0	0	0	0	1	3	0	39		3	2	851
2	2		1	1	1	1	1	1	1	1	1	1	0	1	0	1	0	0	2	0	0	0	0	0	2	6	70	6		1	850
1	1	1	1	1	1	1	1	2	0	0	1	2	0	0	0	0	2	0	2	0	0	0	0	0	2	6	41	6	5	1	811
1	2	1	1	3	1	2	2	2	1	0	1	2	0	0	2	0	0	0	1	0	0	0	0	0		11	51	11	3	1	856
1	2	1	1	0	0	0	0	0	0	0	0	2	0	0	2	0	0	0	1	0	0	0	0	0	3	0	34	0	3	1	853
1	1	3	1	0	0	0	0	0	0	0	0	2	0	0	1	1	0	0	2	0	0	0	0	0	4	0	79	0		1	848
1	2		1	4	4	1	1	1	0	0	1	2	0	0	2	0	0	0	2	0	0	0	0	0	2	11	67	11	3	1	848
1	2	3	1	0	2	0	0	0	0	0	1	1	0	0	2	0	0	0	2	0	0	0	0	0	3	2	48	2	3	1	852
1	1	3	1	2	1	0	0	1	0	1	1	2	0	0	2	0	0	0	1	0	1	0	0	1	1	4	62	4	3	1	848
1	2	3	1	1	1	1	1	0	0	0	0	2	0	0	2	0	0	1	2	0	0	0	0	0	2	4	66	4	3	2	811
1	2	3	1	2	0	1	1	2	1	0	0	2	0	0	2	0	0	0	2	0	0	0	0	0	4	7	60	7	3	1	848
1	2		1	2	0	1	1	1	0	0	0	2	0	0	0	0	2	0	1	0	0	0	0	0	1	5	62	5	5	1	807
1	1		1	1	1	1	1	1	1	0	1	2	0	2	0	0	0	0	1	0	0	1	0	0	1	6	61	6	2	1	856
2	1		1	0	0	0	0	0	0	1	0	2	0	0	2	0	0	0	1	0	0	1	0	0	2	0	36	0	3	2	848
1	1		1	0	0	1	0	0	0	1	1	2	0	0	2	2	0	0	1	0	1	0	0	1	1	1	63	1	4	1	855
1	1	3	1	0	1	0	1	0	1	0	0	2	0	0	0	0	2	0	2	0	0	0	0	0	2	3	62	3	5	1	848
1	2	1	1	1	0	4	0	1	0	0	1	1	1	0	2	1	0	0	1	0	0	0	0	0	3	6	31	6	3	2	855
1	2	3	1	0	0	0	0	0	0	0	1	2	0	0	0	0	2	0	1	0	1	0	0	1	2	0	58	0	5	1	848
1	2	2	1	1	0	0	0	0	0	0	0	2	0	0	0	0	2	0	2	0	0	0	0	0	2	1	33	1	5	1	811
1	1	1	1	0	1	0	2	2	2	0	1	2	1	0	2	0	0	0	2	0	0	0	0	0	2	7	37	7	3	1	855
1	2	3	1	0	0	0	0	0	0	0	0	2	0	0	0	0	2	0	2	0	0	0	0	0	3	0	53	0	5	1	807
1	1	1	1	0	0	0	1	0	0	0	0	2	1	0	2	1	0	0	1	0	0	1	0	1	2	1	27	1	3	2	854
1	2		1	4	2	2	4	2	1	0	0	2	0	0	0	0	2	0		0	0	0	0	0	1	15	71	15	5	1	811
1	1	1	1							0	0		0	0	0	0	0	0		0	0	0	0	0			54			2	851
1	2	1	1	0	0	0	0	0	0	0	0	2	0	0	2	0	0	0	1	0	0	1	0	0	2	0	37	0	3	2	850
1	1		1	2	2	1	2	2	1	1	1	2	0	0	2	0	0	0	1	0	1	0	0	0	2	10	69	10	3	1	850
2	2		2	0	0	0	0	4	0	0	0	2	1	0	0	0	0	2	2	0	0	0	0	0	1	4	77	4	6	1	811
1	2	3	1	4	0	1	2	0	0	0	0	2	1	1	1	1	0	0	2	0	0	0	0	0	3	7	68	7		1	848
1	2	1	1	2	0	0	0	0	0	0	0	1	0	0	2	0	0	0	1	0	0	1	0	0	2	2	28	2	3	2	848
1	1	2	1	2	2	0	2	2	2	0	0	2	0	0	2	0	0	0	1	1	0	0	0	0	2	10	52	10	3	1	858
1	1	3	1	3	3	0	3	4	0	1	1	2	1	1	0	0	0	0	1	0	1	0	0	1	1	13	74	13		1	849
1	2		1	1	1	1	1	1	0	0	0	2	0	0	0	0	0	0		0	0	0	0	0	1	5	76	5		1	848
2	2	3	1	0	0	0	1	1	0	1	1	1	0	0	2	0	0	0	2	0	0	0	0	0	1	2	87	2	3	1	848
1	1	3	1	2	0	0	2	0	0	0	1	1	2	0	0	0	0	0	2	0	0	0	0	0	1	4	72	4	1	1	848
1	1	3	1	1	1	1	1	0	1	0	0	2	0	0	0	0	2	0	1	0	0	0	0	1	1	5	68	5	5	1	803
1	1	3	1	1	0	0	2	2	1	0	1	2	0	0	0	0	2	0	1	0	0	0	0	0	1	6	54	6	5	1	811
1	2	3	1	0	0	0	0	0	0	1	1	2	0	0	0	0	2	0	1	0	1	0	0	0	2	0	60	0	5	1	848
	2		2	2	2	2	2	2	2	0	1	2	0	0	0	0	0	0		0	0	0	0	0	1	12	85	12		1	803
1	1	3	1	1	1	1	1	1	1	0	1	2	1	0	1	0	0	0		0	0	0	0	0	2	6	64	6		2	851
1	1	3	1	1	1	1	2	1	1	0	0	2	1	0	2	0	0	0	1	0	1	0	0	0	1	7	61	7	3	2	854
1	1	1	2	1	0	2	3	0	0	0	1	2	0	0	0	0	2	0	1	0	0	0	1	0	1	6	62	6	5	1	803
2	1	3	1	1	1	1	1	1	1	0	1	2	0	0	2	0	0	0		0	0	0	0	0	2	6	17	6	3	1	850
1	1	1	1	1	0	1	0	1	1	0	1	1	1	0	2	1	0	0	1	0	0	0	0	1	3	4	45	4	3	1	855
1	2	3	1	0	0	0	1	1	0	1	0	1	0	0	2	0	0	0	1	0	1	0	0	1	2	2	37	2	3	2	848
1	1	3	1	0	0	0	0	0	0	0	0	1	0	0	2	1	0	0	1	0	0	0	0	0	2	0	62	0	3	2	854
1	2	3	2	3	3	3	3	4	3	0	1	2	0	0	1	0	0	1	1	0	0	0	0	0	2	19	44	19		2	848
1	2	3		1	1	1	1	1	0	0	0		0	0	2	0	0	0	1	0	1	0	0	0	2	5	60	5	3	1	855
2	1	3	1	0	0	0	1	2	0	0	0	2	0	0	0	2	0	0	2	0	0	0	0	0	2	3	84	3	4	2	848
1	2	1	1	2	1	2	0	0	1	0	0	2	0	0	2	0	0	0	2	0	0	0	0	0	2	6	30	6	3	1	807
1	2	3	1	3	2	2	3	3	2	0	1	2	1	1	0	0	0	0	1	0	1	0	0	0	3	15	25	15		1	855
1	2	2	1	0	2	2	3	2	2	1	0	2	1	0	0	1	2	0	1	0	0	1	0	1	3	11	21	11	5	1	848
1	2	3	2	0	0	1	1	2	0	0	1	2	1	0	2	0	0	1	2	0	0	0	0	0	1	4	58	4	3	2	851
1	2	1	2	2	2	2	2	2	1	0	1	2	0	0	2	0	0	0	2	0	0	0	0	0	2	11	57	11	3	1	855
2	1		1	2	2	2	2	2	2	0	1	2	0	0	2	0	0	0	1	0	0	0	1	0	1	12	28	12	3	1	851
1	1	1	1	1	2	0	1	1	1	1	1	2	0	0	2	0	0	1	1	0	0	0	0	0	2	6	34	6	3	1	851
	1	1	1	0	0	0	0	0	0	0	0	2	0	0	0	0	2	0	1	0	0	0	0	0	2	0	59	0	5	1	811
1	1	3	1	2	1	1	2	2	0	0	1	1	0	0	0	1	0	1	1	0	1	0	0	0	4	8	56	8		2	855
2	2		1	2	2	1	2	2	1	0	0	2	0	0	0	0	2	0	2	0	0	0	0	0	1	10	84	10	5	1	811
1	1	3	1	0	0	0	0	0	0	0	0	2	0	0	1	1	0	0	1	0	1	0	0	0	2	0	30	0		1	855
	2	3	1	0	0	0	0	0	0	0	1	2	0	0	0	0	2	0		0	0	0	0	0	3	0	76	0	5	1	848
	1	1	1	2	0	1	1	1	0	0	0	2	0	0	0	0	2	0	2	0	0	0	0	0	2	5	60	5	5	1	811
1	2	3	1	2	1	2	3	3	1	0	0	1	0	0	0	0	0	2	2	0	0	0	0	0	2	12	37	12	6	2	854
1	2		1		3	1	1	2	1	0	1		0	0	2	0	0	0		0	0	0	0	0	1	8	86		3	1	807
1	2	1	1	3	2	2	2	2	0	0	0	2	0	0	2	0	0	0	2	0	0	0	0	0	2	11	52	11	3	1	858
2	2	3	1	0	0	0	0	2	0	0	0	2	0	0	1	1	0	0	2	0	0	0	0	0	1	2	84	2		1	855
1	1		1	2	1	2	2	1	1	0	1	2	0	0	0	2	0	0	1	0	1	0	0	0	1	9	41	9	4	1	811
1	2		1	4	1	1	1	0	1	1	1	1	2	0	0	0	0	0	1	0	0	0	1	0		8	63	8	1	1	848
1	1	3	1	1	2	1	1	1	4	1	1	1	0	2	0	0	0	0	2	0	0	0	0	0	2	10	68	10	2	1	848
1	2	3	1	0	0	0	0	1	0	0	0	2	0	0	2	0	0	0	2	0	0	0	0	0	2	1	37	1	3	1	848
1	1	1	1	2	0	1	1	0	0	0	0	2	0	0	0	0	2	0	1	0	0	0	0	1	2	4	43	4	5	1	807
1	1	3	1	0	0	0	0	0	0	0	0	2	0	0	2	1	0	0	2	0	0	0	0	0	4	0	24	0	3	1	858
1	1	1	1	2	1	2	3	2	2	0	1	2	0	2	0	0	0	0	1	0	0	0	0	1	2	12	47	12	2	1	855
2	1	3	1	1	1	1	1	1	1	0	0	2	0	2	0	0	0	0	2	0	0	0	0	0	1	6	91	6	2	1	848
1	2	2	1	2	2	1	1	1	1	0	1	1	2	2	0	0	0	0	1	0	1	0	0	1	3	8	42	8	2	1	848
1	2		1	1	1	1	1	1	1	0	1	2	0	0	0	0	2	0	2	0	0	0	0	0	2	6	59	6	5	1	811
1	1		1	1	3	2	1	1	0	1	1	2	1	0	2	0	0	0	1	0	0	0	0	0	3	8	60	8	3	2	848
1	2	3	1	1	2	0	0	2	0	0	0	2	0	0	0	0	2	0	2	0	0	0	0	0	2	5	74	5	5	1	848
1	2	2	1	2	2	2	2	2	0	0	1	2	0	0	2	0	0	0	1	0	0	0	0	1	2	10	35	10	3	1	853
1	1	1	1	0	0	0	0	0	0	0	0	2	1	0	1	1	0	0	1	0	0	0	0	1		0	63	0		2	851
1	1	1	1	2	2	2	1	2	0	0	1	2	0	0	2	0	0	0	1	0	0	0	0	0	3	9	63	9	3	1	848
1	1	3	1	1	0	0	0	0	0	1	1	1	0	0	2	0	0	0	2	0	0	0	0	0	2	1	20	1	3	1	848
1	2	3	1	0	0	0	0	0	0	0	0	2	0	0	0	0	2	0	2	0	0	0	0	0	2	0	59	0	5	1	811
1	1	3	1	2	0	2	1	1	2	0	0	2	0	0	0	1	2	0	2	0	0	0	0	0	4	8	72	8	5	1	848
1	2	1	1	1	0	0	0	0	0	0	0	2	1	0	1	0	0	0	1	0	0	0	0	0	4	1	41	1		1	848
1	2		1	0	0	0	2	0	0	0	0	2	0	0	0	0	2	0	2	0	0	0	0	0	1	2	63	2	5	1	811
1	1	1	1	1	1	1	1	1	0	0	0	2	0	0	0	1	2	0	1	0	0	0	0	1	3	5	55	5	5	1	811
2	1	3	1	0	0	0	0	0	0	1	0	1	0	0	0	0	0	2	1	0	0	0	0	0	1	0	77	0	6	2	855
1	2		1	1		2	1		1	0	1	2	1	0	0	1	0	1	2	0	0	0	0	0	2	5	74			1	848
1	1	3	1	1	0	1	0	0	0	0	0	2	0	0	2	1	0	0	2	0	0	0	0	0	2	2	17	2	3	1	856
1	2	3	1	2	2	3	2	3	2	1	1	2	1	2	1	0	0	0	2	0	0	0	0	0	1	14	76	14	2	1	850
1	1	3	1	0	1	0	0	0	0	1	1	2	1	1	0	0	0	0	2	0	0	0	0	0	1	1	70	1		1	853
1	2	3	1	0	0	0	0	0	0	1	1	1	1	1	1	1	0	1	1	0	0	0	0	0	1	0	76	0		1	853
1	2		1	2	2	2	2	2	2	0	0	2	0	0	2	0	0	0	1	0	1	0	0	0	2	12	67	12	3	1	855
1	1	3	1	2	4	3	3	1	2	0	1	1	0	0	2	0	0	0	1	0	1	0	0	0	2	15	25	15	3	2	855
1	1	1	1	4	0	1	1	0	0	1	1	2	0	0	2	0	0	0	1	0	0	0	0	1	2	6	51	6	3	1	848
1	2	1	1	1	1	0	1	0	0	0	0	2	0	0	2	0	0	0	2	0	0	0	0	0	3	3	22	3	3	1	850
1	2		1	1	1	1	1	1	0	1	1	2	2	0	0	0	0	0	2	0	0	0	0	0	2	5	51	5	1	1	849
1	2	3	1	1	1	1	1	1	1	0	1	2	0	0	0	0	2	0	2	0	0	0	0	0	1	6	66	6	5	1	811
1	2	1	1	1	0	1	0	1	0	0	0	2	0	0	2	1	1	0	1	0	0	0	0	1	3	3	47	3	3	1	848
1	2		1	2	2	1	3	3	1	0	1	2	0	0	0	0	2	0	1	0	0	0	0	1	3	12	52	12	5	1	811
1	2		1	0	0	0	0	0	0	1	1	2	1	0	0	1	0	0	1	0	1	0	0	0	3	0	72	0		1	811
2	2	3	1	1	1	0	2	1	0	1	1	2	1	0	0	1	2	0	2	0	0	0	0	0		5	91	5	5	1	848
1	2	3	1	2	2	2	2	1	2	0	1	2	0	0	2	0	0	0	1	0	1	0	0	0	2	11	25	11	3	1	855
1	2	3	1	2	1	2	0	0	0	0	1	2	1	1	2	1	0	0	1	0	1	0	0	0	3	5	32	5	3	2	848
2	1		1	4	4	4	4	4	4	0	1	2	0	0	2	0	0	0	2	0	0	0	0	0	1	24	63	24	3	1	851
1	1	3	1	0	1	0	1	0	0	0	1	2	0	0	2	0	0	0	1	0	1	0	0	0	2	2	57	2	3	1	851
1	2	3	2	2	1	1	2	2	2	0	0	2	1	0	1	0	0	0	2	0	0	0	0	0	3	10	69	10		1	848
2	2		1	0	0	0	0	0	0	0	0	2	0	0	2	0	0	0	2	0	0	0	0	0	3	0	49	0	3	1	858
1	1		1	2						1	0		2	2	0	0	0	1		0	0	0	0	0		2	85		2	1	853
1	1	1	1	0	0	0	0	0	1	0	0	1	0	0	2	0	0	0	1	0	1	0	0	1	3	1	38	1	3	2	848
1	2	3	1	0	1	1	2	1	1	0	1	2	1	0	0	1	0	0	2	0	0	0	0	0	2	6	67	6		2	851
1	2			1	1	1	1	0	1	0	0	2	0	0	0	0	2	0	2	0	0	0	0	0	2	5	49	5	5	1	811
1	1	3	1	0	0	0	1	0	0	0	0	2	0	0	0	0	2	0	2	0	0	0	0	0	2	1	58	1	5	1	807
1	1	3	1	2	1	2	1	1	1	1	1	2	0	0	0	0	2	0	1	0	0	0	0	1	3	8	80	8	5	1	811
1	1		1	1	1	2	1	1		0	1	1	1	0	2	1	0	0		0	0	0	0	0	2	6	80		3	1	855
1	2	3	1				0	1	0	0	1	2	0	2	0	0	0	0	2	0	0	0	0	0	1	1	71		2	1	855
1	1	3	2	0	0	0	0	0	0	0	0	2	0	0	0	0	2	0	2	0	0	0	0	0	1	0	60	0	5	1	811
1	2		1	2	1	1	1	1	0	1	1	2	0	2	0	1	0	0	2	0	0	0	0	0	3	6	66	6	2	1	848
1	2	3	1	2	2	2	2	2	2	0	0	1	0	0	0	2	0	0	1	0	0	0	0	1	2	12	72	12	4	1	848
1	2	1	1	3	3	2	1	0	0	0	0	2	0	0	0	0	2	0	2	0	0	0	0	0	2	9	55	9	5	1	811
1	2		1	0	0	0	0	0	0	0	0	2	1	1	0	0	0	0	1	0	1	0	0	0	1	0	59	0		1	855
1	2		1	0	0	0	0	0	0	0	0	2	0	0	0	0	2	0	2	0	0	0	0	0	2	0	46	0	5	1	807
1	2	3	1						0	0	0	2	0	0	0	0	2	0	1	0	0	0	0	1	1	0	63		5	1	811
1	2	2	1	1	1	1	1	1	1	0	1	2	0	0	2	0	0	0	1	0	1	0	0	0	2	6	56	6	3	1	853
1	2	3	1	3	2	3	3	4	4	0	1	1	0	0	2	0	0	0	1	0	0	0	0	0	2	19	68	19	3	1	848
1	2	3	1	0	0	2	0	1	0	0	0	2	0	0	0	0	2	0	2	0	0	0	0	0	3	3	48	3	5	1	811
1	2	2	1	1	1	1	1	1	1	1	1	1	0	0	1	1	2	1	1	0	0	0	0	1	2	6	50	6	5	1	848
1	1	1	1	1	0	1	2	0	0	0	1	2	0	0	1	1	0	0	1	0	0	0	0	0	2	4	49	4		1	848
1	2	3	1	0	1	1	2	2	1	1	1	2	0	0	2	0	0	0	1	0	1	0	0	0	3	7	23	7	3	2	848
1	1	1	1	0	1	2	2	2	0	0	1	2	0	0	2	0	0	0	1	0	1	0	0	0	3	7	58	7	3	1	854
1	2	3	1	0	0	0	0	0	0	0	1	1	0	0	2	0	0	0	2	0	0	0	0	0	2	0	18	0	3	2	848
1	1		1	4	1	4	4	4	2	1	1	1	0	0	0	0	2	0	1	0	0	0	0	0	2	19	70	19	5	1	848
1	1	3		3	4	2	4	2	4	0	1	2	2	0	0	0	0	0	2	0	0	0	0	0	1	19	68	19	1	1	856
1	1	1	1	0	0	1	1	0	0	0	0	2	0	0	0	0	2	0	2	0	0	0	0	0	2	2	60	2	5	1	807
1	1	1	1	1	0	2	2	1	4	1	1	2	0	0	1	1	0	0	1	0	0	0	0	1	2	10	32	10		1	848
1	2	1	1	2	2	2	2	2	1	1	1	2	0	0	2	1	0	0	1	0	0	0	0	1	3	11	43	11	3	1	856
1	1	1	1	0	1	1	1	2	1	0	0	2	0	0	2	0	0	0	2	0	0	0	0	0	3	6	25	6	3	1	858
1	1	3	1	0	0	0	0	0	0	0	0	2	0	0	1	1	2	0	2	0	0	0	0	0	3	0	61	0	5	1	848
1	1		1	0	1	1	1	2	2	0	0	2	0	0	0	0	2	0	1	0	0	0	0	1	2	7	44	7	5	1	807
2	1	3	1	2	2	2	2	2	2	0	1	2	0	0	0	1	2	0	2	0	0	0	0	0	2	12	53	12	5	1	848
1	2	3	1	2	1	0	1	1	2	0	1	2	0	0	2	0	0	0	2	0	0	0	0	0	3	7	81	7	3	1	848
1	1		1	2	2	0	2	2	1	1	0	2	1	0	1	1	1	0	1	0	0	0	0	0	4	9	75	9		1	848
1	1	1	1	0	0	0	0	0	0	0	0	2	0	0	2	0	0	0	1	0	1	0	0	0	2	0	31	0	3	2	851
1	2		1	2	1	1	2	2	2	0	0	2	0	0	2	0	0	0		0	0	0	0	0	3	10	30	10	3	2	811
1	1	3	1	0	0	0	0	0	0	0	1	2	2	0	0	0	0	0	2	0	0	0	0	0		0	63	0	1	1	854
1	2	3	1					4		1	1	1	1	0	0	1	1	0	1	0	0	0	0	0	2	4	80			1	848
1	1	1	1	0	0	0	0	0	0	1	1	2	0	0	2	0	0	0	1	0	0	1	0	1	3	0	40	0	3	2	848
1	2		2	4	4	4	4	4	4	0	1	2	1	1	0	1	0	0	1	0	0	0	0	0	1	24	82	24		1	811
2	1	3	1	2	0	2	2	0	2	0	1	2	0	0	0	0	0	2	2	0	0	0	0	0	3	8	87	8	6	2	854
1	2	3	1	1	0	0	0	0	0	0	1	2	0	0	0	0	2	0	2	0	0	0	0	0	2	1	66	1	5	1	811
1	2			1	1	1	4	4	4	0	1	2	0	2	0	0	0	0	2	0	0	0	0	0	1	15	81	15	2	1	850
1	2	2	1	2	1	1	2	2	2	1	1	2	0	0	0	0	2	0	1	0	0	0	0	1	1	10	55	10	5	1	807
1	2	1	1	0	0	0	2	1	0	1	0	1	0	0	2	1	1	0	1	0	0	0	0	0	3	3	23	3	3	2	848
2	2	3	1	0	0	0	0	0	0	0	0	2	0	0	0	0	2	0	2	0	0	0	0	0	3	0	17	0	5	1	811
	1	2	1	1	1	1	1	0	0	0	1	2	0	0	2	1	0	0	1	0	0	0	0	0	4	4	34	4	3	2	848
1	2	3	1			0	2	2	4	0	1	1	0	0	2	0	0	0	1	0	0	0	0	0	1	8	73		3	1	855
1	1	3		2	2	2	2	2	1	0	0	2	0	0	2	0	0	0	1	0	1	0	0	1	2	11	54	11	3	1	858
1	1	3	1	0	0	0	0	0	0	1	1	2	2	2	0	2	0	0	1	0	1	0	0	0	2	0	69	0	4	2	854
2	1		1	1	1	1	1	1	1	0	0	2	0	0	0	0	2	0	2	0	0	0	0	0	2	6	47	6	5	1	807
1	2	3	1	1	0	0	1	0	2	0	0	2	0	0	2	0	0	0	1	0	0	0	0	1	1	4	62	4	3	1	807
2	2		1	1	1	0	0	0	0	0	0		0	0	2	0	0	0	2	0	0	0	0	0	1	2	77	2	3	1	848
1	2	3		1	1	1	1	1	1	0	1	2	0	0	2	0	0	0	1	0	1	0	0	0	2	6	28	6	3	2	848
1	2	3	1	1	1	0	0	1	0	0	1	2	0	0	1	1	0	0		0	0	0	0	0	3	3	80	3		2	848
1	2	3	1	1	1	0	0	0	0	0	0	2	0	0	2	0	0	0	2	0	0	0	0	0	1	2	47	2	3	1	858
2	2	3	1	2	1	2	2	2	2	1	1	1	0	0	2	0	0	0	1	0	1	0	0	0	1	11	76	11	3	1	848
2	1	3	1	4	3	3	3	4	2	0	1	1	1	0	2	0	0	0	1	0	0	0	0	1	1	19	66	19	3	1	848
1	1		2	0	0	0	0	0	0	0	0	2	0	0	0	0	2	0		0	0	0	0	0	1	0	78	0	5	1	811
1	1	1	1	0	0	0	0	0	0	0	0	2	0	0	2	0	0	0	2	0	0	0	0	0	2	0	25	0	3	1	850
2	1	3	2	0	1	0	2	1	1	0	0	2	1	1	1	1	0	0	1	0	0	0	0	0	1	5	78	5		1	853
1	1	3	1	1	0	1	0	0	0	0	0	1	0	0	2	0	0	1	2	0	0	0	0	0	3	2	70	2	3	1	848
1	2	3	1	1	1	2	1	0	0	0	0	2	0	0	0	0	2	0	2	0	0	0	0	0	3	5	49	5	5	1	811
1	2	3	1	1	1		1			1	0	1	0	0	0	0	2	0	1	0	0	0	0	1	2	3	63		5	1	848
2	1		1	0	0	0	0	0	0	0	1	2	0	0	0	0	2	0	1	0	0	1	0	0	2	0	41	0	5	1	811
1	1	1	1	1	2	3	3	1	1	0	1	2	0	0	2	0	0	0	2	0	0	0	0	0	4	11	25	11	3	1	855
1	1		1	0	0	0	0	1	0	0	1	2	0	0	0	0	2	0	1	0	0	0	0	1	2	1	40	1	5	1	848
1	2	1	1	0	0	2	0	1	0	0	1	2	0	0	1	1	0	0	1	0	0	0	0	0	2	3	26	3		2	851
2	1	3	1	0	1	1	1	0	0	0	0	2	0	0	2	0	0	0	2	0	0	0	0	0	1	3	86	3	3	1	848
1	1	1	1	2	3	0	0	0	2	0	1	2	0	0	0	0	2	0	1	0	0	0	0	0	1	7	48	7	5	1	811
1	2		1	1	1	1	2	2	0	1	1	2	0	0	0	0	2	0	2	0	0	0	0	0	2	7	63	7	5	1	848
1	2	3	1	2	3	2	2	3	2	1	1	2	0	0	0	1	0	1	2	0	0	0	0	0	1	14	82	14		2	854
1	2	3	1	0	0	0	1	0	0	1	1	2	0	0	0	0	0	2	1	0	0	0	1	0	3	1	34	1	6	2	854
1	1		1	0	0	0	0	1	0	0	0	2	0	2	0	0	0	0	1	0	0	0	0	1	2	1	69	1	2	1	807
1	2	1	1	0	0	0	0	0	0	0	1	2	0	0	0	0	2	0	2	0	0	0	0	0	3	0	21	0	5	1	848
1	2	3	1	0	1	0	1	0	1	0	0	2	0	0	2	0	0	0	2	0	0	0	0	0	4	3	21	3	3	1	851
1	2	1	1	3	1	0	1	2	0	0	1	2	0	0	0	0	0	2	1	0	0	0	0	0	3	7	34	7	6	1	848
1	2		1	1	1	1	0	0	0	0	1	1	0	0	0	2	0	0	1	0	0	0	0	1	2	3	71	3	4	2	848
1	1	1	1	0	0	0	1	0	0	0	0	2	1	0	2	1	0	0	1	0	0	0	0	0	2	1	41	1	3	1	850
1	1	3	1	1	0	0	0	1	1	1	1	1	1	0	0	0	1	0	1	0	1	0	0	0	2	3	61	3		1	848
2	2	3	1	1	1	0	1	1	0	0	0	2	0	0	1	0	2	0	2	0	0	0	0	0	1	4	82	4	5	1	811
2	2	3	1	0	0	0	2	1	0	0	1	2	1	0	1	1	0	0	2	0	0	0	0	0	2	3	33	3		2	851
1	1	3	1	1	2	2	2	2	3	1	1	2	1	2	0	0	0	0	1	0	0	0	0	0	1	12	73	12	2	1	855
1	2		1	2	2	2	3	2	2	0	1	2	1	1	1	1	0	0	1	0	1	0	0	0	2	13	54	13		2	851
2	2	3	1	2	0	1	2	3	3	0	1	2	0	0	0	0	0	2	2	0	0	0	0	0	1	11	85	11	6	1	848
1	2	1	1	0	0	0	0	0	0	0	0	2	0	0	2	0	0	0	2	0	0	0	0	0	2	0	25	0	3	2	811
1	2	1	1	0	0	0	1	1	0	0	1	2	1	0	1	0	0	0	1	0	1	0	0	0	2	2	34	2		1	851
1	1		1	0	0	0	0	0	0	0	1	2	0	0	0	2	0	0	2	0	0	0	0	0	4	0	79	0	4	1	848
1	1	1	1	1	0	0	1	0	0	0	0	2	0	0	0	0	2	0	1	0	0	0	0	1	2	2	60	2	5	1	807
1	1	1	1	4	1	2	2	2	0	0	1	2	0	0	1	1	2	0	1	0	0	0	0	1	3	11	51	11	5	1	848
1	2	3	1	0	0	0	0	0	0	0	0	2	0	0	1	0	2	0	2	0	0	0	0	0	4	0	57	0	5	1	848
1	1		1	0	0	0	0	0		1	1	2	0	0	2	0	0	0	2	0	0	0	0	0	3	0	70		3	1	848
1	1	3	1	1	0	0	0	0	0	1	1	1	2	0	2	0	0	0	1	0	1	0	0	1	1	1	74	1	3	1	848
1	2	3	1	2	2	2	2	2	0	1	1	1	0	0	2	0	0	0	2	0	0	0	0	0	2	10	66	10	3	1	851
1	1	2	1	4	4	3	4	4	4	0	1	2	0	1	2	1	0	0	1	0	0	0	0	1	2	23	65	23	3	2	848
1	1		1	3	4	0	4	4	4	0	0	2	0	2	0	1	0	1	2	0	0	0	0	0	2	19	25	19	2	1	855
1	2	3		4	4	1	2	1	0	1	1	1	1	1	1	1	0	0		0	0	0	0	0	2	12	79	12		1	855
2	2	3	1							0	0	2	1	0	1	1	0	0	2	0	0	0	0	0	1		97			2	853
1	2	1	1	2	0	2	0	0	0	1	1	2	0	0	0	0	2	0	1	0	0	0	0	0	2	4	28	4	5	1	848
1	1	3	1	0	0	0	2	2	0	1	0	1	0	0	2	0	0	0	1	0	1	0	0	0	1	4	58	4	3	1	855
1	1		1	4	2	2	2	1	1	1	1	1	1	0	1	1	0	0	1	0	1	0	0	1	2	12	62	12		1	851
1	2		2	4	4	2	4	4	2	0	0	2	0	0	0	0	2	0	1	0	0	0	0	1	1	20	75	20	5	1	811
	1		1							1	1	2	0	0	0	1	1	0	1	0	0	0	0	1	1		73			1	848
1	2	3	1	1	3	2	2	1		0	1	1	0	0	0	0	2	0	2	0	0	0	0	0	1	9	73		5	1	811
1	1	3	1	0	0	0	0	0	0	0	1	2	0	0	0	0	2	0	2	0	0	0	0	0	3	0	80	0	5	1	811
	1		1	0	0	0	0	0	0	0	0	2	0	0	0	1	2	0	2	0	0	0	0	0	2	0	74	0	5	1	811
2	1	1	1	0	0	0	0	0	0	0	1	2	1	0	0	0	0	1	2	0	0	0	0	0	1	0	29	0		1	848
1	1	1	1	0	0	0	0	0	0	0	0	2	0	0	2	0	0	0	1	0	0	1	0	1	3	0	36	0	3	1	852
1	1	3	1	2	1	3	2	1	1	0	0	2	1	2	0	1	0	0	1	0	1	0	0	0	2	10	61	10	2	1	855
1	2		1	3	3	3	3	3	3	0	0	2	0	0	2	0	0	0	1	0	0	0	0	0		18	79	18	3	1	858
1	2	3	1	1	3	2	1	2	2	0	1	1	0	0	0	0	2	0	2	0	0	0	0	0	1	11	64	11	5	1	848
1	2	3	1	3	1	1	1	2	1	0	1	2	1	0	1	1	0	1	1	0	1	0	0	0	3	9	35	9		2	848
1	1	1	1	0	0	0	0	0	0	0	1	2	1	0	2	0	0	0	2	0	0	0	0	0	4	0	54	0	3	1	858
1	2	3	1	1	1	1	1	1	0	0	0	2	0	0	0	0	2	0	2	0	0	0	0	0	1	5	74	5	5	1	807
1	2	3	1	0	0	1	1	0	1	0	0	2	0	0	0	0	2	0	2	0	0	0	0	0	2	3	17	3	5	1	807
1	1	3	1	1	0	0	0	0	1	0	0	2	1	0	2	1	0	0	2	0	0	0	0	0	4	2	24	2	3	1	851
1	2		1	2	1	1	1	1	0	1	1	1	1	0	0	0	2	0	2	0	0	0	0	0	2	6	60	6	5	1	848
1	1	3	1	3	3	3	3	3	3	0	0	2	0	0	0	0	2	0	2	0	0	0	0	0	2	18	63	18	5	1	811
1	2	3		4	2	3	1	1	0	0	1	2	0	0	1	1	0	0	1	0	0	0	0	0	2	11	23	11		2	855
1	1	3	1	0	0	0	0	0	0	0	1	2	1	2	0	1	0	0	2	0	0	0	0	0	2	0	62	0	2	1	851
1	2		1	1	1	1	2	1	1	1	1	1	0	0	0	1	1	0	2	0	0	0	0	0	4	7	39	7		1	848
1	1	1	1	0	0	0	0	0	0	0	0	2	0	0	0	0	0	2	2	0	0	0	0	0	4	0	28	0	6	1	811
1	1	9	1	1	1	1	2	2	1	0	1	2	1	1	0	0	0	0	1	0	0	0	0	0	2	8	55	8		1	848
1	2	1	1	2	2	3	3	3	3	1	1	2	1	0	2	1	0	0	1	0	0	0	0	1	2	16	26	16	3	1	858
1	1	1	1	0	0	0	0	0	0	0	1	1	1	0	2	1	0	0	2	0	0	0	0	0	1	0	72	0	3	1	853
1	1	3	1	0	0	2	0	0	0	0	1	1	0	0	0	0	2	0	2	0	0	0	0	0	2	2	68	2	5	1	848
1	1	1	1	1	0	0	1	0	0	0	0	2	0	0	0	0	2	0	2	0	0	0	0	0	2	2	41	2	5	1	848
1	2	3	1	0	2	0	0	0	0	0	0	2	0	2	0	0	0	0	2	0	0	0	0	0	3	2	18	2	2	2	851
1	1	3	1	0	0	0	0	0	0	0	1	2	0	0	0	0	2	0	1	0	0	0	0	0	3	0	63	0	5	1	850
1	2	3	1	1	0	1	1	2	1	0	1	2	0	0	2	0	0	0	1	0	0	0	0	0	1	6	54	6	3	1	855
2	2	3	1	2	2	2	2	4	2	0	1	2	0	0	2	0	0	0		0	0	0	0	0	1	14	78	14	3	1	858
1	2	2	1	3	2	1	2	2	2	0	0	2	0	0	2	0	0	0	1	1	0	0	0	0	2	12	43	12	3	1	858
1	2	3	1	1	0	1	0	0	0	0	0	2	0	0	0	0	2	0	2	0	0	0	0	0	3	2	80	2	5	1	811
1	2	3	1	1	2	0	1	1	2	1	0	2	1	1	0	0	0	0		0	0	0	0	0	1	7	79	7		1	851
1	2	3	1	1	0	0	0	2	0	0	0	2	0	0	0	0	2	0	2	0	0	0	0	0	1	3	56	3	5	1	811
1	1	3	1	4	4	4	4	4	4	0	1	1	0	0	2	0	0	0	1	0	1	0	0	0	2	24	40	24	3	2	851
	2		1	1	1	2	3	1	2	1	0	1	0	2	0	0	0	0	2	0	0	0	0	0	1	10	77	10	2	1	855
1	2	3	1	0	0	0	0	1	0	0	0	2	1	0	0	1	0	2	2	0	0	0	0	0	3	1	77	1	6	2	851
1	1	1	1		0	1	2	0	0	0	0	2	0	0	0	0	2	0	1	0	0	0	1	0	4	3	49		5	1	807
1	2		1	3	3	2	4	1	1	0	1	2	0	0	0	1	2	0	2	0	0	0	0	0	2	14	71	14	5	1	848
1	2	3	1	0	0	0	0	0	0	0	0	2	0	0	0	0	2	0	2	0	0	0	0	0	3	0	63	0	5	1	811
1	1	3	1	4	2	2	3	3	2	1	1	1	0	2	0	0	0	0	1	0	1	0	0	0	2	16	61	16	2	1	848
1	2	3	1	2	3	2	2	2	3	0	1	2	1	2	0	0	0	0	2	0	0	0	0	0	2	14	60	14	2	1	849
1	2				2				1	1	1	1	1	1	0	0	0	0	1	0	0	0	0	1	2	3	79			1	848
1	1	3	1	0	0	0	0	0	0	0	1	2	2	0	0	0	0	0	1	1	0	0	0	0	1	0	63	0	1	1	848
	1		1							1	1	1	0	0	0	0	2	0	1	0	0	0	0	0	2		83		5	1	848
1	1	3	1	2	1	2	2	1	2	0	0	1	0	0	2	0	0	0	2	0	0	0	0	0	2	10	62	10	3	1	807
1	2		1	1	0	0	0	0	0	0	0	2	1	0	0	0	2	1	1	0	1	0	0	1	2	1	57	1	5	1	848
	1		1	0	0	0	0	0	0	1	1	2	1	2	0	1	0	0	2	0	0	0	0	0	1	0	68	0	2	1	849
1	2	3	1	1	1	0	2	2	0	0	1	2	0	0	0	0	0	2	2	0	0	0	0	0	2	6	34	6	6	2	855
1	2	3	1	1	1	1	0	0	1	1	1	2	1	1	0	1	0	0	1	0	1	0	0	0	2	4	58	4		1	850
1	2	3	1	2	4	2	3	3	1	0	0	2	0	0	0	0	2	0	2	0	0	0	0	0	2	15	63	15	5	1	848
2	2		1	1	2	2	2	1	2	0	1	2	1	2	1	1	0	0	2	0	0	0	0	0	2	10	68	10	2	1	853
1	2	3	1	2	0	0	0	0	0	0	1	2	1	1	0	1	0	0	1	0	1	0	0	0	2	2	50	2		1	853
1	2	3	1	3	0	1	1	0	1	0	0	2	0	0	2	1	0	0	2	0	0	0	0	0	2	6	77	6	3	2	852
1	2	3	1	1	0	2	2	2	1	0	1	2	1	0	2	1	0	0	1	0	1	0	0	0	2	8	55	8	3	2	848
1	1	3	1	2	0	0	0	0	0	0	0	1	0	0	2	1	0	0		0	0	0	0	0	2	2	18	2	3	2	848
1	2	3	1	0	0	0	0	0	0	1	1	1	0	0	0	2	0	0		0	0	0	0	0	1	0	62	0	4	1	848
1	2									1	1		0	0	0	0	0	0		0	0	0	0	0	1		68			1	807
1	2	3	1	2	3	4	3	0	2	1	1	1	1	0	2	1	0	0	1	0	1	0	0	0	2	14	62	14	3	1	854
1	2		1	2	2	1	1	1	2	1	1	1	1	0	1	0	0	1	1	0	0	0	0	0	3	9	67	9		2	853
1	2	3	1	4	1	2	3	4	2	0	0	2	0	2	0	0	1	1	2	0	0	0	0	0	1	16	85	16	2	1	852
1	2	3	1	1	0	0	0	0	1	0	0	2	0	0	0	1	0	2	2	0	0	0	0	0	3	2	32	2	6	2	848
1	1	1	1	1	1	1	1	0	0	1	1	2	1	0	1	1	0	0	1	1	1	0	0	1	2	4	49	4		1	855
1	1	1	1	0	0	0	0	0	0	0	1	2	1	2	0	1	0	0	1	0	0	0	0	1	1	0	67	0	2	1	855
1	2	3	1	3	4	3	3	3	3	0	1	2	0	0	2	0	0	0	2	0	0	0	0	0	2	19	28	19	3	2	848
1	2		1	2	2	2	2	3	2	0	0	2	0	0	0	0	2	0	2	0	0	0	0	0	1	13	60	13	5	1	807
1	1		1	0	0	0	0	0	2	0	0	2	0	0	0	0	2	0	1	0	0	0	0	1	1	2	69	2	5	1	848
1	1		1	1	1	1	1	0	0	0	0	2	0	0	0	0	2	0	2	0	0	0	0	0	1	4	87	4	5	1	811
2	2	3	1							0	0	1	1	0	2	1	0	1	2	0	0	0	0	0	3		83		3	2	854
1	1	1	1	2	1	1	1	1	0	0	1	2	0	0	2	0	0	0	1	0	0	1	0	1	3	6	48	6	3	1	855
1	2	3	1	1	1	1	0	0	0	0	1	2	0	0	2	1	0	0	2	0	0	0	0	0	4	3	31	3	3	1	853
1	2	1	1	1	1	2	1	1	2	0	1	2	0	0	2	0	0	0	1	0	0	1	0	0	3	8	32	8	3	2	849
1	1	1	1	0	0	0	0	0	0	0	0	2	0	0	0	0	2	0	1	0	0	0	0	1	2	0	61	0	5	1	807
1	1							4	0	0	0	2	0	0	0	0	0	0		0	0	0	0	0	1	4	82			1	807
1	1		1	2	0	0	1	1	0	0	0	1	1	2	1	1	0	0	2	0	0	0	0	0	1	4	55	4	2	1	851
1	1	3	1		1	1	2	2		0	1	2	0	0	2	0	0	0	1	0	0	0	0	1	2	6	78		3	2	855
1	2		1	1	0	1	0	0	1	0	0	2	0	0	0	0	2	0	2	0	0	0	0	0	3	3	82	3	5	1	848
1	2	3	2	4	1	2	2	2	0	0	0	2	1	0	2	1	0	0	2	0	0	0	0	0	3	11	69	11	3	1	851
2	2	3	1	3	2	2	3	3	3	0	0	2	0	0	0	0	2	0	2	0	0	0	0	0	1	16	81	16	5	1	811
1	1	2	1	0	1	0	0	0	0	0	1	2	0	0	0	0	2	0	1	0	0	0	0	0	4	1	64	1	5	1	848
1	1	3	1	0	0	0	0	0	0	0	0	2	0	0	0	0	2	0	2	0	0	0	0	0	1	0	63	0	5	1	848
1	2	3	1	2	0	1	0	1	0	0	0	2	1	0	1	1	0	0	2	0	0	0	0	0	2	4	40	4		2	850
1	2	3	1	2	2	2	2	2	2	0	1	2	1	2	0	1	0	0	2	0	0	0	0	0	2	12	70	12	2	1	848
1	1	3	1	1	2	2	2	2	2	1	1	2	1	0	1	1	0	0	1	0	1	0	0	0	2	11	35	11		2	851
1	1		1	4	1	2	2	2	2	0	0	1	1	0	1	1	0	0	1	0	1	0	0	0	1	13	77	13		1	850
1	1		1	1	0	0	0	0	0	0	1	1	1	0	0	1	1	0	2	0	0	0	0	0	2	1	67	1		1	848
1	1			0	0	0	1	0	0	0	0	2	0	0	2	1	0	0		0	0	0	0	0	3	1	19	1	3	1	848
1	1	1	1	0	0	0	0	0	0	1	1	2	0	0	2	0	0	0	2	0	0	0	0	0	4	0	40	0	3	1	858
1	2	2	1	3	3	3	3	2	2	0	0	2	0	0	0	0	2	0	2	0	0	0	0	0	3	16	41	16	5	1	811
1	2		1	3	0	0	1	1	1	0	0	2	0	0	0	0	2	0	2	0	0	0	0	0	1	6	80	6	5	1	811
2	1	3	1	2	1	1	3	3	0	0	0	2	1	0	1	1	0	0	2	0	0	0	0	0	2	10	80	10		1	853
1	2	3	1	1	0	1	1	2	2	0	1	2	0	0	0	1	2	0	2	0	0	0	0	0		7	86	7	5	1	848
2	2	3	1	4	2	2	1	1	0	0	1	2	1	2	0	1	0	0	2	0	0	0	0	0	1	10	83	10	2	2	851
1	2	3	1	0	0	2	0	4	0	0	0	1	0	0	2	0	0	0	2	0	0	0	0	0	1	6	16	6	3	1	855
1	2	1	1	0	2	1	2	1	2	0	0	2	1	1	0	0	0	0	1	0	0	0	0	1	2	8	52	8		1	851
1	2	1	1	1	2	2	4	2	4	0	0	1	0	0	0	0	2	0	1	0	0	0	0	1	3	15	38	15	5	1	811
1	2	3	1	1	1	0	1	0	0	0	1	2	1	0	0	1	0	1	1	0	1	0	0	1	1	3	55	3		1	848
1	1		1	0	0	0	0	0	0	0	0	1	0	0	2	0	0	0	1	0	1	0	0	0	1	0	60	0	3	2	855
1	2	1	1	1	1	0	4	2	1	0	1	2	0	0	2	0	0	0	1	0	0	0	0	0	3	9	52	9	3	1	858
1	1	3	1	0	0	0	1	1	2	1	0	2	0	2	0	0	0	0	1	0	0	0	0	0	2	4	85	4	2	1	850
1	1	3	1	1	1	0	1	2	1	0	1	2	0	0	0	0	2	0	2	0	0	0	0	0	1	6	77	6	5	1	811
1	2	3	1	2	1	0	1	2	0	0	1	2	1	0	1	2	0	0	2	0	0	0	0	0	2	6	65	6	4	1	848
1	2	3		1	2	2		2	2	1	1	1	0	0	0	0	2	0	1	0	0	0	0	0	2	9	73		5	1	848
1	2	2	1	1	1	0	1	1	1	0	1	2	0	2	0	0	0	0	1	0	0	0	0	0	2	5	32	5	2	1	854
1	2	3	1	1	0	0	0	0	0	1	1	2	2	0	2	2	2	1	2	0	0	0	0	0	2	1	76	1	5	2	851
1	2	3	1	1	0		1	1	0	0	0	2	0	0	0	0	2	0	2	0	0	0	0	0	3	3	60		5	1	811
1	2		1					3		0	0	1	0	0	0	0	2	0	2	0	0	0	0	0	1	3	77		5	1	849
1	2	1	1		0	2	2	4	3	1	1	2	0	0	0	0	0	0		0	0	0	0	0		11	73			1	848
1	2	2	1	3	2	2	2	3	1	0	0	2	1	0	0	0	2	0	1	0	0	0	0	1	2	13	43	13	5	1	848
1	1	3	1	0	0	0	0	0	0	0	0	2	0	2	0	1	0	0	2	0	0	0	0	0	1	0	75	0	2	1	858
1	2	3	1	0	0	0	0	0	0	0	0	1	1	0	2	0	0	0	1	0	1	0	0	0	2	0	27	0	3	1	848
1	2	3	1	0	0	0	0	0	0	0	1	2	1	0	1	1	0	0	2	0	0	0	0	0	3	0	35	0		1	851
1	2	3	1	1	1	1	1	1	0	0	0	1	0	0	0	0	2	0	2	0	0	0	0	0	1	5	70	5	5	1	848
1	2	3	1	2	1	0	1	1	0	0	0	2	0	0	0	0	0	2		0	0	0	0	0		5	69	5	6	1	807
1	1		1	0	0	0	0	0	0	0	0		0	0	0	0	2	0	2	0	0	0	0	0	1	0	70	0	5	1	811
	1		1	0	0	0	0	0	0	0	1		0	2	0	0	0	0		0	0	0	0	0	1	0	72	0	2	1	851
1	1		1	2	4	1	2	3	1	0	1	2	0	0	0	2	2	0	1	0	0	0	0	1	1	13	68	13	5	1	811
1	2	3	1	1	1	2		1	0	0	0	2	0	2	0	0	0	0	1	0	0	0	0	0	2	5	74		2	1	855
1	1	1	1	1	0	0	2	2	0	0	0	2	0	0	2	0	0	0	1	0	0	0	0	0	3	5	32	5	3	2	855
1	1	1	1	1	0	0	1	0	0	0	0	2	0	0	0	0	2	0	2	0	0	0	0	0	4	2	64	2	5	1	848
1	2	3	1	0	0	0	0	0	0	0	0	2	1	0	0	1	0	0		0	0	0	0	0	2	0	78	0		1	848
1	2	3	1	3	2	1	2	2	2	0	1	1	0	0	0	0	2	0		0	0	0	0	0	3	12	79	12	5	1	848
1	2	1	1	1	1	0	0	0	0	0	0	2	0	0	2	0	0	0	2	0	0	0	0	0	2	2	29	2	3	1	811
1	2	3	1				2	4		1	1	2	0	0	2	0	0	0	1	0	1	0	0	0	3	6	54		3	1	848
1	2	3	1	3	3	2	4	2	2	1	0	2	1	0	1	1	0	0	1	0	0	0	0	1	3	16	59	16		1	850
1	2		1	1	0		3	3	2	1	1	2	0	0	2	0	0	0		0	0	0	0	0	2	9	80		3	1	854
1	2	3	1	2	4	1	1	3	1	1	1	1	1	0	1	1	0	0	1	0	1	0	0	0	2	12	70	12		1	851
1	2	3	1	1	0	1	0	0	0	0	0	2	0	0	1	0	1	0	2	0	0	0	0	0	2	2	64	2		1	848
1	2		1	1	0	0	0	0	0	0	0	2	0	0	0	0	0	0	1	0	0	0	0	1	2	1	64	1		1	811
1	1	3	1	0	0	0	0	1	0	1	1	2	0	0	0	1	1	0	2	0	0	0	0	0	4	1	67	1		1	848
1	1	1	1	1	1	1	1	1	0	0	0	2	1	0	1	0	0	0	1	0	0	0	0	1	2	5	47	5		2	853
2	2	3	1	0	0	0	0	0	0	0	0	2	0	0	2	0	0	0	2	0	0	0	0	0		0	87	0	3	1	858
1	2	2	1	1	1	0	0	0	0	0	0	2	0	0	0	0	2	0	2	0	0	0	0	0	2	2	44	2	5	1	811
1	1	1	1	2	0	1	0	0	0	1	0	2	1	0	1	0	0	1	1	0	1	1	0	1	3	3	42	3		1	855
1	2		1	0	0	0	0	0	0	0	0	2	1	0	0	1	2	0		0	0	0	0	0	1	0	81	0	5	1	811
1	2	2		4	2	2	2	2	1	0	0	1	0	0	2	0	0	0	2	0	0	0	0	0	2	13	64	13	3	1	848
1	1		1	2	2	1	0	2	1	1	1	2	0	2	0	0	0	0	1	0	1	0	0	1	2	8	70	8	2	1	851
1	2	1	1	3	3	4	4	3	3	0	0	2	0	0	1	1	0	1	1	0	0	0	0	0	4	20	51	20		1	855
1	2		1	2	0	0	0	1	0	1	1	2	1	2	0	1	0	0	2	0	0	0	0	0	1	3	66	3	2	1	855
1	1		1	0	1	1	2	1	1	1	0	1	1	0	2	0	0	0	1	0	1	0	0	1	2	6	56	6	3	1	855
1	1		1	0	0	0	0	1	0	0	0	2	0	0	0	0	2	0	2	0	0	0	0	0	1	1	72	1	5	1	811
1	2	3	1	1	0	0	1	0	0	0	0	2	0	0	0	1	2	0	2	0	0	0	0	0	2	2	28	2	5	1	848
2	1	3	1	0	0	0	0	0	0	0	1	1	0	0	2	0	0	0	1	0	0	0	0	1	1	0	81	0	3	1	853
1	2		1	0	0	0	0	0	0	0	0	2	0	0	2	0	0	0	1	0	1	0	0	0	2	0	52	0	3	1	855
1	1	3	1	0	1	0	0	0	2	0	0	2	0	0	2	0	2	0	2	0	0	0	0	0	2	3	19	3	5	1	811
1	2	3		3	2	3	3	3	3	1	1	2	0	0	2	0	0	0	1	0	1	0	0	0	2	17	74	17	3	2	848
1	1	1	1	0	0	0	0	0	0	0	1	2	1	0	2	1	0	0	2	0	0	0	0	0	2	0	60	0	3	1	848
1	2	2	1	0	0	0	0	0	0	0	0	2	0	0	2	0	0	0	2	0	0	0	0	0	1	0	63	0	3	1	811
1	2	3	1	0	0	0	0	1	1	0	1	2	0	1	1	1	0	0	2	0	0	0	0	0	3	2	40	2		1	850
1	1		1	0	0	0	0	0	0	1	0	2	0	0	0	2	0	0		0	0	0	0	0	2	0	76	0	4	2	853
1	1	3	1	4	3	2	2	2	2	1	1	2	0	0	0	0	2	0	2	0	0	0	0	0	1	15	66	15	5	1	803
1	2		1	1	4	0	4	1	2	0	1	1	1	0	0	1	1	1	1	0	0	0	0	1	1	12	54	12		2	855
1	1		1	0	0	0	0	0	0	0	0	2	0	0	0	0	2	0	1	0	0	0	0	1	1	0	75	0	5	1	811
1	1	3	1	1	0	0	0	0	0	1	1	2	1	0	0	1	1	0	1	0	1	0	0	0	2	1	61	1		1	848
1	2			4	2	0	0	1	4	0	0	2	0	2	0	0	0	0	2	0	0	0	0	0	1	11	67	11	2	1	855
1	1		1	0	0	0	0	0	0	0	0	2	1	0	2	0	0	0	2	0	0	0	0	0	2	0	76	0	3	1	850
1	2	1	1	2	3	2	3	2	4	0	1	2	0	0	0	0	2	0	1	1	0	1	1	0	4	16	27	16	5	1	848
1	1	1	1	1	1	1	1	1	0	0	1	2	1	0	1	0	0	0	1	0	1	1	0	0	1	5	53	5		1	850
1	2	2	1	0	0	0	0	0	0	1	1	2	0	0	0	2	0	0	2	0	0	0	0	0	2	0	59	0	4	1	848
1	2		1	2	1	1	4	1	0	0	0	2	0	0	2	0	0	0	1	0	1	0	0	0	2	9	47	9	3	1	855
1	1									0	0		0	0	0	0	0	0		0	0	0	0	0			58			1	858
1	1	1	1	1	0	1	1	1	1	0	0	2	0	2	0	0	0	1	1	0	0	0	0	1	2	5	48	5	2	1	850
1	2		1	4	0	0	0	0	0	0	0	1	0	0	2	0	0	0		0	0	0	0	0	1	4	75	4	3	2	858
1	1	1	1	0	0	0	1	0	0	0	0	2	1	0	0	0	1	1	1	0	0	0	0	0	4	1	52	1		1	851
1	1	1	1	0	0	0	0	0	0	0	0	2	1	0	1	1	0	0	1	0	0	0	0	1	4	0	38	0		2	851
	1	3	1	1	0	1	1	2	0	0	1	2	0	0	2	0	0	0	2	0	0	0	0	0	2	5	61	5	3	1	853
1	2	2	1	1	1	0	1	2	2	0	0	2	0	0	2	1	0	0	1	0	1	0	0	0	2	7	53	7	3	1	849
1	2	2	1	4	2	4	4	1	2	1	1	2	0	0	0	1	2	0	2	0	0	0	0	0	1	17	54	17	5	1	848
1	2	3	1	2	2	2	2	1	1	0	1	2	0	0	2	0	0	0	1	0	0	0	0	0	2	10	53	10	3	2	851
1	2		1	2	0	0	0	0	1	0	1	2	0	0	0	0	0	0	1	0	0	0	0	1	2	3	73	3		1	807
1	2	3	1	2	1	1	1	2	1	0	0	1	0	0	0	0	2	0	2	0	0	0	0	0		8	85	8	5	1	807
1	2	1	1	2	2	3	4	2	2	0	1	2	1	0	2	0	0	1	1	0	0	0	0	0	2	15	55	15	3	1	854
1	2	1	2	3	0	2	3	1	0	1	0	1	0	0	0	2	0	0	1	0	0	1	0	0	3	9	27	9	4	2	848
1	1	1	1	2	2	4	2	1	0	0	0	2	0	0	2	0	0	0	2	0	0	0	0	0	1	11	57	11	3	1	856
1	1	3	1	1	0	0	0	0	0	0	1	2	1	0	1	1	0	0	2	0	0	0	0	0	2	1	55	1		1	851
1	2	2	1	2	2	2	2	2	1	0	1	2	1	0	2	0	1	0	2	0	0	0	0	0	3	11	45	11	3	1	858
1	2		1	0	0	0	0	0	0	0	0	2	0	0	2	0	0	0	2	0	0	0	0	0	2	0	70	0	3	1	851
1	1	3	1	1	2	1	1	1	0	1	0	2	0	0	0	2	0	0	1	0	1	0	0	0	4	6	31	6	4	2	851
1	1	1	1	0	0	1	1	2	1	0	1	2	0	0	2	1	1	0	2	0	0	0	0	0	2	5	59	5	3	1	858
1	2	1	1	2	1	2	2	3	1	0	1	2	1	0	1	1	0	0	1	0	0	0	0	1	2	11	45	11		1	854
1	2	2		0	0	0	0	0	1	0	0	2	1	0	1	0	0	0	1	0	0	0	0	1	2	1	31	1		1	848
1	1	1	1	2	0	0	1	0	0	0	1	2	0	0	0	0	2	0	1	0	0	0	0	0	2	3	55	3	5	1	848
1	2	3	1	1	1	1	1	0	1	0	1	2	1	0	0	0	2	0	2	0	0	0	0	0	2	5	19	5	5	1	811
1	2		1		2		2			0	0	2	0	2	0	0	0	0		0	0	0	0	0		4	74		2	1	858
1	2	3	1	0	0	0	0	0	0	0	0	2	0	0	0	0	1	1	1	0	0	0	0	0	3	0	75	0		1	807
1	2		1	4	2	4	2	2	1	0	1	2	0	0	1	1	0	0	1	0	1	0	0	0	2	15	52	15		1	855
1	2	3	1	1	0	0	2	0	0	1	1	1	1	0	0	1	1	0	1	0	0	0	0	1	3	3	60	3		1	848
1	1		1	1	0	1	0	1	0	1	0	1	0	0	2	0	0	0	1	0	1	0	0	0	3	3	26	3	3	2	855
1	1	3	1	0	0	0	0	0	0	0	0	2	0	0	0	0	2	0	2	0	0	0	0	0	1	0	87	0	5	1	811
2	2	3	2	0	0	0	0	0	0	0	1	2	0	0	2	0	0	0	2	0	0	0	0	0	1	0	79	0	3	1	852
1	2	3	1	3	0	1	2	1	0	1	1	2	1	0	2	1	0	0	1	0	1	0	0	0	2	7	67	7	3	2	848
2	1	3	1	2	1	1	1	1	0	0	1	2	0	0	0	1	2	0	2	0	0	0	0	0	1	6	78	6	5	1	848
1	1		1	0	1	0	1	0	0	0	1	2	0	0	0	0	2	0	1	0	0	0	0	1	2	2	48	2	5	1	803
1	2	3	1	3	2	3	4	2	2	0	1	2	1	2	0	0	0	0	2	0	0	0	0	0	2	16	43	16	2	1	854
1	2	1	1	1	1	1	1	1	1	0	0	2	0	0	2	1	0	0	1	0	0	1	0	0	2	6	24	6	3	2	848
1	1		1	2	1	0	1	0	0	0	1	2	0	0	2	0	0	0	2	0	0	0	0	0	2	4	66	4	3	1	858
1	1		1	0	0	0	1	0	0	0	0	2	0	0	0	2	0	0	2	0	0	0	0	0	1	1	86	1	4	1	807
1	2	3	1	2	0	1	2	1	0	0	1	2	1	0	2	1	0	0	2	0	0	0	0	0	2	6	63	6	3	2	851
1	1	2	1	1	2	1	1	1	0	0	0	1	0	0	0	2	0	0	1	0	0	1	0	0	2	6	62	6	4	1	848
1	1	1	1	0	0	0	0	0	0	1	1	2	1	0	1	0	2	0	2	0	0	0	0	0	2	0	30	0	5	2	848
1	1	1		0	0	0	0	0	0	1	1	2	0	0	1	0	2	0	1	0	1	0	0	0	2	0	52	0	5	1	848
1	1			0	0	0	0	0	0	0	0	2	0	0	0	0	2	0	2	0	0	0	0	0	1	0	80	0	5	1	811
1	2	3	1	4	2	2	2	2	1	0	0	2	0	0	2	0	0	0	2	0	0	0	0	0	1	13	57	13	3	1	811
2	2	3	1	1	1	1	1	0	0	0	1	2	0	0	2	0	0	0	1	0	0	0	0	0		4	69	4	3	1	853
1	2	3	1	1	1	0	0	0	0	0	1	2	0	0	2	0	0	0	2	0	0	0	0	0	2	2	54	2	3	2	854
1	1	3	1	0	0	0	0	0	0	0	1	2	1	0	1	0	0	0	1	0	1	0	0	0	2	0	28	0		1	853
1	1		1	4	4	3	4	4		1	1	2	0	2	0	0	0	0		0	0	0	0	0	2	19	71		2	1	854
1	2		1	1	1	1	1	1	0	1	1		0	0	2	0	0	0	2	0	0	0	0	0	2	5	16	5	3	1	855
1	2	3	1	3	4	2	4	4	4	0	0	1	0	0	2	0	0	0	1	0	1	0	0	0	3	21	39	21	3	2	848
1	2	2	1	0	0	0	0	2	0	0	0	2	0	0	2	0	0	0	1	0	0	1	0	0	3	2	45	2	3	1	855
2	1	3	1	1	1	1	1	1	0	0	0	2	0	0	2	0	0	0		0	0	0	0	0	2	5	16	5	3	1	851
	2	2	1	0	0	0	1	0	1	0	0	1	0	0	0	2	0	0	1	0	0	0	0	0	4	2	39	2	4	1	848
1	2	3	1	2	2	1	1	2	1	0	1	1	0	0	2	0	0	0	2	0	0	0	0	0	2	9	61	9	3	1	851
1	1	3	1	3	2	3	4	4	3	0	0		0	0	0	0	0	0		0	0	0	0	0		19	68	19		1	850
1	1		1	0	1	0	1	0	0	0	0	2	0	0	0	0	2	0	2	0	0	0	0	0	1	2	62	2	5	1	811
1	2		1	1	0	0	0	0	0	0	0	2	0	0	0	0	2	0	1	0	0	0	0	1	2	1	54	1	5	1	848
1	1		1	0	4	0	2	4	0	0	0	2	0	0	0	0	2	0	1	0	0	0	0	0	3	10	65	10	5	1	803
	1		1	1	1	1	2	2	2	0	0	2	0	0	0	0	2	0	2	0	0	0	0	0	1	9	59	9	5	1	811
1	1	3	1	2	2	1	2	1	2	0	1	2	0	0	2	0	0	0	1	0	0	0	0	1	1	10	79	10	3	1	851
1	1		2	4		3	2			0	0	2	0	0	1	1	0	0	2	0	0	0	0	0	4	9	78			1	851
1	1	1	1	0	0	0	0	0	0	0	1	2	1	0	1	1	0	0	1	0	0	0	0	0	2	0	34	0		1	854
1	1		1	2	2	2	3	2	2	0	1	2	1	0	2	1	0	0	1	0	1	0	0	0	1	13	73	13	3	1	853
1	2		2	1	2	1	2	3	4	1	1	1	0	0	0	2	0	0	1	0	1	0	0	0	1	13	78	13	4	1	848
1	2	3	1	1	2	1	2	1	2	0	0	2	0	0	0	0	2	0	1	0	1	0	0	0	2	9	40	9	5	1	807
1	2	3	1	1	0	0	1	0	1	0	0	2	0	0	0	0	2	0	2	0	0	0	0	0	2	3	16	3	5	1	811
2	2	3	1	0	0	0	2	1	0	0	0	2	1	0	2	1	0	0	2	0	0	0	0	0	1	3	75	3	3	1	849
1	2	1	2	1	0	0	0	0	0	0	1	2	0	0	0	0	0	2	2	0	0	0	0	0	2	1	38	1	6	1	807
1	2	3		4	3	2	4	3	3	0	1	2	0	0	0	2	0	0	2	0	0	0	0	0	2	19	73	19	4	1	848
1	1	1	1	2	1	2	2	2	1	0	1	2	0	0	2	0	0	0	1	0	0	0	0	0	2	10	35	10	3	1	849
1	2	3	1	2	1	2	3	1	2	0	0	2	0	0	0	0	0	2	1	0	1	0	0	1	2	11	42	11	6	1	848
1	2	2	1	2	1	0	0	1	0	0	0	2	0	2	0	0	0	0	1	0	0	0	0	1	3	4	61	4	2	1	855
1	2	3	1	1	1	1	1	1	1	0	1	2	1	0	1	1	0	0	1	0	1	0	0	1	2	6	41	6		1	855
1	2	3	1	2	2	2	2	2	2	1	1	2	0	2	0	0	0	0	1	0	0	0	0	0	1	12	77	12	2	1	850
	2									0	0		0	0	0	0	0	0		0	0	0	0	0			82			1	807
1	2	1	1	1	0	1	2	1	1	0	0	2	0	0	0	0	2	0	2	0	0	0	0	0	3	6	45	6	5	1	811
1	2	3	1	0	0	0	0	0	0	0	0	2	0	0	0	0	2	0	2	0	0	0	0	0	2	0	64	0	5	1	811
1	1	3	1	1	0	0	0	0	0	0	0	2	0	0	0	0	2	0	2	0	0	0	0	0	1	1	64	1	5	1	807
1	2		1	1	0	0	0	0	1	0	1	2	0	0	1	1	0	0	2	0	0	0	0	0	2	2	62	2		1	855
1	1	1	1	1	0	0	0	0	0	1	1	2	0	0	1	1	0	0	1	0	0	0	0	1	2	1	63	1		1	849
1	2	1		0	0	0	0	0	0	0	1	2	0	0	0	0	2	0	2	0	0	0	0	0	3	0	30	0	5	1	848
1	1	2	1	1	0	0	1	0	1	0	1	2	0	0	2	0	0	0	1	0	0	1	0	1	4	3	78	3	3	1	855
1	2		1	2	2	3	2	2	1	0	0	2	0	0	0	0	2	0	2	0	0	0	0	0	1	12	63	12	5	1	811
1	2		1	2	1	2	3	3	2	0	1	2	0	0	2	0	0	0	1	0	0	0	0	1	2	13	52	13	3	1	855
1	2	3	1	1	0	0	0	0	0	0	1	2	1	2	0	1	0	1	2	0	0	0	0	0	2	1	64	1	2	1	848
1	1	3	1	1	2	2	2	0	0	1	1	2	1	0	2	1	0	0	1	0	0	0	0	0	1	7	73	7	3	1	851
1	2								0	0	1	1	0	0	0	0	2	0	1	0	1	0	0	0	1	0	68		5	1	848
1	1		1	2	1	2	2	1	1	0	0		0	0	0	0	2	0	1	0	0	0	0	0	2	9	50	9	5	1	848
1	2	1	1		2	1	2	2	2	0	1	1	1	0	0	0	0	1	1	0	0	1	0	1	3	9	60			1	848
1	2		1	0	0	0	0	0	0	0	0	2	0	0	0	0	2	0	2	0	0	0	0	0	3	0	49	0	5	1	811
1	2	3	1	0	0	0	0	0	0	0	1	2	0	0	2	0	1	0	2	0	0	0	0	0	2	0	40	0	3	1	848
1	1	1	1	0	0	1	1	0	0	0	0	2	0	0	0	0	2	0	2	0	0	0	0	0	2	2	44	2	5	1	811
1	2	1	1	0	0	0	0	2	0	0	1	2	0	0	2	0	0	0	2	0	0	0	0	0	3	2	30	2	3	1	850
1	1	3	1	0	0	0	1	1	1	1	1	1	0	0	2	0	0	0	1	0	0	0	0	0	1	3	76	3	3	2	848
1	1	3	1	1	0	0	0	0	0	0	1	2	1	1	1	0	0	0	1	0	1	0	0	0	1	1	39	1		1	851
1	2	3	1	0	0	2	2	2	0	0	0	1	0	2	0	0	0	0	2	0	0	0	0	0	1	6	77	6	2	1	848
2	1	3	1	1	1	1	1	1	1	0	1	2	0	0	1	1	1	0	2	0	0	0	0	0	2	6	56	6		1	848
1	2	1	1	4	4	4	4	4	4	0	1	2	0	0	1	0	0	1	1	0	1	0	0	1	2	24	26	24		2	855
1	2	3	1	0	1	0	0	1	0	0	0	2	0	0	0	0	0	0		0	0	0	0	0	2	2	73	2		1	853
1	1	1	1	2	2	0	2	0	0	0	0	2	0	0	0	0	2	0	2	0	0	0	0	0	2	6	38	6	5	1	811
1	1	1	1	1	1	1	2	1	1	1	1	1	0	0	2	0	0	0	2	0	0	0	0	0	2	7	22	7	3	1	848
1	2	2	1	1	1	0	0	0	0	0	0	2	0	0	0	0	2	0	2	0	0	0	0	0	3	2	55	2	5	1	811
1	2	3	1	2	2	2	2	2	2	0	0	2	0	0	2	1	0	0	1	0	1	0	0	0	3	12	33	12	3	2	848
1	1		1							0	1		1	1	0	0	0	0	1	0	1	0	0	0	1		60			1	850
1	1	2	1	1	0	2	4	0	0	0	1	2	0	2	0	0	0	0	1	0	0	1	0	1	1	7	62	7	2	1	855
1	2	1	1	2	1	2	2	2	2	0	0	2	1	0	1	1	0	0	1	0	0	0	0	0	4	11	38	11		1	848
1	1	3	1	4	4	4	4	4	4	0	0	1	0	2	0	0	0	0	2	0	0	0	0	0	1	24	74	24	2	1	851
1	2	1	1	0	0	0	0	0	0	0	0	2	0	0	0	0	2	0	2	0	0	0	0	0	4	0	39	0	5	1	811
1	2	3	1	1	2	1	1	0	1	0	0	2	1	0	2	0	0	0	1	0	1	0	0	1	2	6	25	6	3	2	848
1	2	3	1	0	0	0	0	0	0	0	0	2	0	0	0	0	2	0	2	0	0	0	0	0	1	0	53	0	5	1	811
1	1									0	0		0	0	0	0	0	0		0	0	0	0	0			90			1	848
1	2	3	1	1	1	2	3	0	0	0	0	1	1	0	2	0	0	0	1	0	0	0	0	0	2	7	50	7	3	1	858
1	2	1	1	0	0	0	0	1	1	1	1	1	1	0	1	1	0	0	1	0	0	1	0	1	3	2	34	2		2	848
2	1	1	1	2	2	2	2	1	0	0	1	2	1	0	1	1	0	0	1	0	0	0	0	1	1	9	58	9		1	850
1	1	1	2	4	4	4	4	4	4	1	1	1	1	0	0	0	2	0	2	0	0	0	0	0	3	24	20	24	5	1	848
2	2	3	1	1	1	1	1	0	0	0	1	2	0	2	0	0	0	0	1	0	1	0	0	0	2	4	63	4	2	1	850
1	1	3	1	0	0	0	0	0	0	1	1	2	0	0	0	1	2	0	2	0	0	0	0	0		0	67	0	5	1	848
1	2		1	1	1	1	1	2	1	0	1	2	0	0	2	1	0	0	1	1	0	0	0	1	2	7	63	7	3	1	850
2	1		1	0	0	0	0	0	0	0	0	2	0	0	0	0	2	0	2	0	0	0	0	0	2	0	61	0	5	1	811
1	1		1	2	1	1	1	2	2	0	1	2	0	0	0	0	2	0	2	0	0	0	0	0	2	9	83	9	5	1	848
1	1	1	1	0	0	0	0	0	0	1	1	1	0	0	0	0	2	0	1	0	0	0	0	1	2	0	68	0	5	1	848
1	1	2	1	0	0	0	0	0	0	0	0	2	0	0	0	0	0	0	2	0	0	0	0	0	2	0	34	0		1	811
1	1			3	2	1	2	1	2	0	0	2	0	0	1	1	2	0	2	0	0	0	0	0	1	11	56	11	5	1	849
1	2	1	1	0	0	1	1	0	0	0	1	2	0	0	0	0	0	2	1	0	0	0	0	0	2	2	38	2	6	1	811
1	1	3	1	0	0	0	0	0	0	0	0	2	0	0	0	0	2	0	2	0	0	0	0	0	2	0	63	0	5	1	807
2	2	3	1	1	1	1	1	2	2	0	1	1	1	2	0	1	0	1	2	0	0	0	0	0	1	8	83	8	2	1	855
2	1	3	1	0	0	0	0	0	0	0	1	1	0	0	0	0	2	0	2	0	0	0	0	0	1	0	64	0	5	1	848
1	2	3	1			0	0	0	0	0	1	2	0	0	0	0	0	0	1	0	0	0	0	1	1	0	72			1	803
1	1	1	1	0	0	0	1	0	0	0	0	2	0	0	0	0	2	0	2	0	0	0	0	0	1	1	26	1	5	1	807
1	2		1	0	0	0	0	0	0	0	0	2	0	0	0	0	2	0	2	0	0	0	0	0	1	0	73	0	5	1	811
1	1		1	0	0	0	0	0	0	0	0	2	0	0	0	0	2	0	1	0	0	0	0	1	1	0	43	0	5	1	811
2	2	3	1	1	1	1	2	3	0	0	1	2	0	0	1	1	0	0	1	0	1	0	0	0	2	8	78	8		2	848
1	1	1	1	1	0	0	0	0	0	0	1	2	0	0	0	0	2	0	2	0	0	0	0	0	2	1	60	1	5	1	848
1	2	3	1	1	1	2	3	1	1	1	1		0	1	0	1	0	0	1	0	0	0	0	1	1	9	63	9		1	848
1	2	3	1	1	0	0	0	0	0	0	1	2	0	2	0	0	0	0	2	0	0	0	0	0	2	1	36	1	2	1	855
1	1	1	1	1	2	2	2	2	1	0	0	1	0	0	2	0	0	0	1	0	0	0	0	0	2	10	54	10	3	2	855
1	2	3	1	2	3	2	3	3	1	0	0	2	0	0	0	0	0	2	1	0	1	0	0	0	3	14	56	14	6	2	855
1	1	3	1	0	0	0	0	0	0	0	1	2	0	0	1	1	0	0	1	0	0	0	0	0	3	0	18	0		1	848
1	2	3	1	0	0	0	0	0	0	1	1	2	0	0	2	0	0	0	1	0	1	0	0	0	3	0	24	0	3	2	848
1	2	1	1	1	0	0	0	0	0	0	0	2	0	0	0	0	2	0	2	0	0	0	0	0	4	1	39	1	5	1	811
1	1		1	0	0	0	0	0	0	0	0	2	0	0	0	0	0	0	2	0	0	0	0	0	2	0	62	0		1	807
1	2		1	1	0	0	0	1	0	0	1	2	0	0	0	2	0	0	1	0	1	0	0	0	4	2	67	2	4	1	848
1	2	2	1	1	0	0	0	2	0	0	0	2	0	0	0	0	2	0	2	0	0	0	0	0	2	3	36	3	5	1	811
1	1	1	1	1	0	0	0	2	0	1	1	2	0	0	2	0	0	0	1	0	0	0	0	1	1	3	57	3	3	2	855
1	2	3	1	0	0	0	0	0	1	0	0	2	1	1	0	1	0	0	1	0	1	0	0	0	2	1	25	1		1	852
1	2	1	1	0	1	1	1	0	0	0	1	2	1	0	1	1	0	0	2	0	0	0	0	0	4	3	30	3		1	851
1	1	1	1	1	2	1	1	1	1	0	0	2	0	0	0	0	2	0	2	0	0	0	0	0	2	7	28	7	5	2	855
1	2	3	1	1	1	1	1	1	4	0	0	2	0	0	0	0	2	0	2	0	0	0	0	0	1	9	68	9	5	1	807
1	1	1	1	2	1	3	3	4	2	1	1	1	1	0	1	0	0	0	1	0	0	0	0	1	2	15	38	15		1	850
1	2		1	0	1	1	2	2	2	0	1	2	0	0	2	0	0	0	2	0	0	0	0	0	1	8	69	8	3	1	851
1	2	3	1	2	0	0	1	0	0	0	0	2	0	0	2	0	0	0	1	0	0	0	0	0	2	3	61	3	3	1	848
1	1	3	1	0	2	0	0	0	0	0	1	1	1	0	1	0	0	0	2	0	0	0	0	0	2	2	67	2		1	848
1	2	3	1	0	0	0	0	0	0	0	1	2	0	0	2	0	0	0		0	0	0	0	0	3	0	21	0	3	2	848
2	1		1	0	0	0	0	0	0	0	0	2	0	0	2	0	0	0	2	0	0	0	0	0	1	0	70	0	3	1	807
1	2		1	1	0	0	1	0	0	1	0	1	0	0	2	0	0	0	1	0	0	0	0	1	2	2	47	2	3	2	848
1	2	3	1	2	2	2	2	1	0	0	0	2	0	0	2	0	0	0	2	0	0	0	0	0	2	9	68	9	3	1	851
	2									0	0		0	2	0	0	0	0		0	0	0	0	0			77		2	1	811
1	2	3	2	1	0	0	0	0	0	1	1	2	1	0	0	0	2	0	2	0	0	0	0	0	4	1	70	1	5	1	848
1	2	1	1	1	1	2	1	1	0	0	1	2	0	0	2	0	0	0	1	0	0	0	0	1		6	51	6	3	1	858
2	1		1	0	0	0	1	1	1	0	0	2	1	2	0	0	0	0	2	0	0	0	0	0	1	3	67	3	2	1	850
1	1	1	1	0	1	0	0	0	0	0	1	2	0	0	0	0	0	2	2	0	0	0	0	0	2	1	39	1	6	2	848
1	2	1	1	0	2	1	1	1	0	0	1	2	1	0	2	0	0	1	1	0	0	0	0	1	2	5	40	5	3	1	851
1	1	1	1	1	2	0	0	0	0	1	1	2	0	0	2	0	0	0	1	0	0	0	0	1	2	3	21	3	3	2	848
1	2	3	1	3	2	2	1	2	1	0	0	2	0	0	1	1	0	0	2	0	0	0	0	0	3	11	35	11		2	848
1	2		1							0	0	2	1	2	0	0	0	0	2	0	0	0	0	0	1		56		2	1	848
1	1		1	1	0	1	0	0	0	0	1	2	0	0	0	0	2	0	2	0	0	0	0	0	2	2	75	2	5	1	848
1	2	3	1	3	3	3	3	3	1	0	1	2	1	0	1	1	0	0		0	0	0	0	0	3	16	69	16		1	855
1	1	1	1	1	1	1	1	1	1	1	1	2	1	0	1	1	0	0	2	0	0	0	0	0	2	6	53	6		2	851
1	1		1	1	0	0	0	0	0	0	1	2	0	0	0	0	2	0	2	0	0	0	0	0	2	1	73	1	5	1	848
1	1	1	1	3	4	3	2	2	2	0	0		1	0	2	0	0	1	1	0	0	0	1	0	2	16	22	16	3	1	850
2	2	3	1	1	1	1	4	3	0	0	1	2	1	0	2	0	0	1	2	0	0	0	0	0	2	10	88	10	3	1	854
1	1	3	1	2	0	2	2	1	1	1	1	2	0	0	0	0	2	0	2	0	0	0	0	0	2	8	80	8	5	1	811
1	2	3	2	2	1	1	1	1	1	0	0	2	0	2	0	0	0	0	2	0	0	0	0	0	2	7	72	7	2	1	853
2	2	3	1	1	4	2	2	2	4	1	1	2	0	0	0	0	1	1	2	0	0	0	0	0	1	15	80	15		2	848
1	1	3	1	0	0	0	0	0	0	0	1	2	0	2	0	0	0	0	2	0	0	0	0	0	1	0	70	0	2	1	850
2	1	3	1	0	0	0	0	1	0	0	0	2	0	0	2	0	0	0	2	0	0	0	0	0	1	1	15	1	3	1	848
1	1	1	1	4	2	2	2	2	1	1	1	2	0	0	2	0	0	0	2	0	0	0	0	0	3	13	30	13	3	1	848
1	2	3	1	0	1	0	1	1	1	0	1	2	0	0	0	0	2	0	2	0	0	0	0	0	2	4	53	4	5	1	811
1	1	1	1	0	0	0	0	0	0	0	0	2	0	0	0	0	2	0	2	0	0	0	0	0	4	0	42	0	5	1	848
1	1	9	1	3	3	0	4	2	2	1	1	1	1	0	1	0	0	0	1	0	0	0	0	1		14	78	14		1	852
1	2		1	1	0	0	0	0	0	0	1	2	0	0	2	0	0	0	1	0	0	0	0	0	2	1	55	1	3	1	849
1	2	3	1	1	1	1	2	1	0	0	0	2	0	2	0	0	0	0	1	0	0	0	0	0	3	6	67	6	2	1	856
	2	3	1		1	0	1	0	0	1	0	2	0	2	0	0	0	0		0	0	0	0	0	1	2	80		2	1	850
1	1		1	3	4	2	3	3	1	0	1	2	0	0	0	0	2	0		0	0	0	0	0	1	16	78	16	5	1	811
1	1	3	1	0	0	0	0	0	0	0	0	2	0	0	2	1	0	0	1	0	1	0	0	0	2	0	26	0	3	2	855
1	1	3	1	0	0	0	0	0	0	0	1	2	1	2	0	0	0	0	1	0	1	0	0	0	2	0	39	0	2	1	855
2	2	3	1	3	3	2	2	2	3	1	1	2	0	0	2	1	0	0	2	0	0	0	0	0	1	15	93	15	3	2	849
1	1	1	1	4	2	1	4	2	2	0	1	2	2	0	0	0	0	0	2	0	0	0	0	0	4	15	63	15	1	2	854
1	1		1	3	0	0	4	2	0	0	1	2	0	2	0	0	0	0	1	0	0	0	0	1	1	9	54	9	2	1	855
2	1	3	1	0	0	0	0	0	0	0	1	2	0	0	2	0	0	0	2	0	0	0	0	0	1	0	70	0	3	2	848
1	1	1	1	1	1	1	1	2	0	0	0	2	1	0	2	0	0	0	1	0	0	0	0	0	3	6	54	6	3	1	853
1	1	3	1	2	0	1	1	1	0	0	0	2	1	2	0	0	0	0	1	1	0	0	0	0	1	5	57	5	2	1	853
1	2	1	2	2	0	2	0	0	0	0	1	2	1	0	1	1	1	0	1	0	0	1	0	0	3	4	40	4		1	848
2	1	3	1	0	0	0	0	0	0	0	0	2	0	2	0	0	0	0	2	0	0	0	0	0	1	0	62	0	2	1	850
1	1	1	1	1	2	1	2	2	0	0	0	2	0	0	2	0	0	0	2	0	0	0	0	0	2	8	61	8	3	2	854
1	2		1	0	0	0	0	0	0	0	0	2	0	0	0	0	2	0	1	0	0	0	0	0	2	0	62	0	5	1	848
1	2	3	1	2	2	1	1	2	1	0	1	2	0	0	0	1	0	2	2	0	0	0	0	0	3	9	63	9	6	2	858
2	1	3	1	2	2	2	2	2	2	0	0	2	0	0	2	0	0	0	2	0	0	0	0	0	2	12	17	12	3	1	811
1	1		1	0	0	0	0	0	0	0	0	2	0	0	0	0	2	0	2	0	0	0	0	0	1	0	78	0	5	1	811
1	1	3	1	2	1	1	1	1	1	0	1	2	0	0	0	1	2	0	1	0	1	0	0	1	1	7	65	7	5	1	848
1	1		1	0	0	1	1	2	0	0	1	2	0	0	0	0	2	0	2	0	0	0	0	0	2	4	69	4	5	1	811
1	2		1	0	2	0	2	2	3	0	0	2	0	0	0	1	2	0	2	0	0	0	0	0	2	9	33	9	5	1	848
1	2	2	1	4	4	4	4	4	4	1	0	1	0	0	0	1	2	1	1	0	1	0	0	1	3	24	54	24	5	1	848
1	1	1	1	2	3	3	3	3	2	0	1	2	1	0	1	0	0	0	1	0	0	1	0	0	1	16	59	16		2	854
1	1	3	1	0	0	1	1	1	0	1	1	2	0	0	0	2	2	0	2	0	0	0	0	0	2	3	68	3	5	1	848
1	1		1	1	1	2	2	0	2	0	1	2	1	1	0	0	0	0	1	0	0	0	0	1	2	8	64	8		1	855
1	2	2	1	0	1	0	1	1	1	0	0	2	1	0	1	0	0	0	1	0	0	0	0	1	3	4	23	4		2	855
1	1	1	1	1	1	1	2	0	0	1	0	2	0	0	0	2	0	0	1	0	0	0	0	0	2	5	25	5	4	1	851
1	1	3	1	0	0	0	0	0	0	1	0	2	0	0	0	0	2	0	1	0	1	0	0	0	2	0	63	0	5	1	848
1	2		1	2	2	2	2	1	3	0	0	2	0	0	0	0	2	0	1	0	0	0	0	1	2	12	33	12	5	1	811
2	1	1	1	0	0	0	0	0	0	1	0	2	0	0	2	0	0	0	1	0	0	0	0	1	2	0	34	0	3	1	854
1	2		1	1	0	0	0	0	0	1	1	1	0	0	0	0	2	0	2	0	0	0	0	0	1	1	65	1	5	1	848
1	2	3	1	1	1	2	2	2	0	0	0	2	0	0	2	0	0	0	1	0	0	0	0	1	2	8	57	8	3	1	807
1	1	3	1	1	0	0	0	0	0	0	1	2	1	0	1	1	0	0		0	0	0	0	0	1	1	73	1		1	851
1	1	3	1	2	1	1	2	1	2	0	1	2	1	0	0	1	0	0	2	0	0	0	0	0	1	9	77	9		2	854
1	1	1	1	1	3	1	2	0	3	0	0	2	0	0	2	0	0	0	1	0	0	0	0	0	2	10	20	10	3	2	852
1	2		1	1	2	1	2	0	2	0	0	2	0	0	0	0	2	0	1	0	0	0	0	1	3	8	41	8	5	1	807
1	1	3	1	0	0	2	0	0	0	0	1	2	0	0	0	1	0	1	2	0	0	0	0	0	2	2	17	2		1	850
1	1	1	1	1	0	2	1	1	0	0	0	2	0	0	0	0	2	0	2	0	0	0	0	0	2	5	32	5	5	1	807
1	2	3	1	0	0	0	1	2	1	0	1	2	0	0	2	0	0	0	1	0	1	0	0	0	4	4	29	4	3	2	851
1	2	3	1	0	1	0	3	2	2	0	1	2	0	0	2	0	0	0	1	0	1	0	0	1	2	8	58	8	3	1	855
1	2		1	1	1		2	3	1	0	1	2	0	0	2	0	0	0	1	0	1	0	0	0	1	8	76		3	1	849
1	1		1	1	2	2	2	2	2	0	0	2	0	0	0	0	2	0		0	0	0	0	0	2	11	64	11	5	1	858
1	2	3	1	0	0	0	0	0	0	0	0	2	0	0	0	0	0	0		0	0	0	0	0	1	0	78	0		1	807
1	2	2	1	0	0	0	1	1	0	0	1	2	0	0	2	0	0	0	2	0	0	0	0	0	3	2	59	2	3	1	807
1	2	3	1	0	0	0	0	1	0	0	1	2	1	2	0	1	0	0	2	0	0	0	0	0	1	1	71	1	2	1	807
1	1	1	1	2	1	0	0	0	0	1	1	2	0	0	1	0	0	1	2	0	0	0	0	0	2	3	33	3		1	851
1	1		1	0	0	0	0	0	0	1	1	2	1	2	0	1	0	0	2	0	0	0	0	0	2	0	60	0	2	1	848
1	1	1	1	2	2	1	3	2	2	0	1	2	0	0	0	0	2	0	1	0	0	0	0	1	2	12	46	12	5	1	848
1	1		1	0	0	0	0	0	0	0	0		0	0	0	0	2	0	2	0	0	0	0	0	2	0	21	0	5	1	811
1	2	1	1	1	1	1	2	1	0	0	1	2	0	2	0	0	0	0	2	0	0	0	0	0	1	6	52	6	2	1	807
1	1	3	1	0	0	0	0	0	0	0	1	2	0	2	0	0	0	0	2	0	0	0	0	0	1	0	75	0	2	1	858
1	1		1	2	2	1	1	1	1	0	1	2	0	2	1	1	0	0	1	0	1	0	0	0	2	8	65	8	2	1	855
1	1	3	1	0	1	0	1	1	1	0	1	2	0	0	0	2	0	0	2	0	0	0	0	0	4	4	31	4	4	2	848
1	2	3	2	4	3	3	4	3	4	1	1	1	1	1	1	1	0	1		0	0	0	0	0	2	21	74	21		2	855
1	2		1	0	1	0	2	3	0	0	1	2	0	0	0	0	2	0	2	0	0	0	0	0	1	6	91	6	5	1	803
1	2	3	1	0	1	1	1	1	0	0	1	2	0	0	2	1	0	0	1	0	1	0	0	0	3	4	41	4	3	2	851
1	2		2	0		2	1	0	2	1	0	2	1	0	1	0	0	0	1	0	1	0	0	1	2	5	64			1	850
1	1		1	0	0	0	0	0	0	0	0	2	0	0	0	0	2	0	1	0	1	0	0	1	4	0	68	0	5	2	858
1	2	3	1	0	0	0	0	0	0	0	0	2	0	0	0	0	2	0	2	0	0	0	0	0	1	0	67	0	5	1	811
1	2		1	0	0	0	0	0	0	0	1	1	0	0	0	0	2	0	1	0	1	0	0	0	1	0	54	0	5	1	848
1	1	3	1	2	0	0	1	1	0	0	0	2	0	0	0	0	2	0	2	0	0	0	0	0	2	4	66	4	5	1	811
1	1	3	2	0	0	0	0	1	1	0	1	1	0	0	2	0	0	0	1	0	1	0	0	0	1	2	55	2	3	1	848
1	1	1	1	1	1	0	1	1	0	0	0		0	0	0	0	0	2	2	0	0	0	0	0	2	4	64	4	6	1	848
1	1	1	1	0	2	2	1	1	2	0	0	2	0	0	0	0	2	1	1	0	0	0	0	0	3	8	24	8	5	1	803
2	2		1							0	0	1	0	0	2	0	0	0		0	0	0	0	0	1		77		3	1	858
1	2			3	2	2		1	1	0	1	1	0	0	2	0	0	0	1	0	0	0	0	0	2	9	62		3	2	848
1	2	3	1	0	0	0	0	0	0	1	1	1	1	2	0	1	0	0	1	0	1	0	0	0	2	0	69	0	2	1	848
1	2	2	1	1	2	1	2	2	2	0	0	1	0	0	2	0	0	0	2	0	0	0	0	0	2	10	53	10	3	1	858
1	1			0	0	0	0	1	1	1	1	2	0	0	0	0	2	0	2	0	0	0	0	0	1	2	71	2	5	1	848
1	2	2	1	0	0	0	1	1	0	0	0	2	1	0	1	0	0	0	1	0	1	0	0	1		2	22	2		1	858
1	2	1	1	1	1	1	1	1	1	0	1	2	0	0	0	0	2	0	2	0	0	0	0	0	2	6	58	6	5	1	848
1	2	3	2	4	4	4	4	4	4	0	1	1	0	0	2	0	0	0	1	0	1	0	0	0	2	24	60	24	3	2	855
1	2	2	1	3	1	1	2	1	0	0	1	2	0	0	2	0	0	0	1	0	1	1	0	0	3	8	31	8	3	1	855
2	2	3	1	2	2	2	2	2	1	0	1	2	0	0	0	0	2	0	2	0	0	0	0	0	2	11	81	11	5	1	848
1	2	3	1	0	0	0	0	0	0	0	0	2	1	0	1	1	0	0	1	0	1	0	0	0	2	0	59	0		2	853
1	1	3	1	1	0	0	1	0	0	0	0	2	0	0	1	1	0	0	2	0	0	0	0	0	2	2	64	2		1	854
1	2	3		3	2	2	2	3	2	0	0	2	0	0	0	0	2	0	2	0	0	0	0	0	2	14	59	14	5	1	811
2	2	3	1	1	1	0	1	1	1	0	1	2	0	0	0	0	1	1	1	0	0	0	0	0	1	5	81	5		1	807
2	2	3	1	4	2	2	2	1	2	0	1	1	0	0	0	2	0	0	2	0	0	0	0	0	1	13	79	13	4	2	848
1	1	2	1	2	2	2	3	3	3	1	1	1	1	2	0	0	0	0	1	1	0	0	1	0	2	15	70	15	2	1	848
1	2	3	1	0	0	0	1	1	0	0	0	2	0	0	0	0	2	0	2	0	0	0	0	0	2	2	60	2	5	1	807
1	2	3	1	3	4	4	2	3	2	0	1	2	1	0	2	0	0	0	1	0	1	0	0	1	1	18	51	18	3	1	858
1	1	1	1	1	1	0	1	1	1	1	1	2	1	1	0	1	1	0	1	0	0	0	0	1	4	5	31	5		1	849
2	1		1	2	2	1	2	1	0	0	1		0	0	2	0	0	0	2	0	0	0	0	0	2	8	36	8	3	2	848
1	1	3	1	1	1	1	1	1	1	0	1	1	0	0	2	0	0	0	1	0	0	0	0	1	1	6	68	6	3	1	851
1	2	3	1	0	0	0	0	0	0	0	0	2	0	0	0	0	2	0	2	0	0	0	0	0	1	0	60	0	5	1	807
1	2	3	1	0	1	0	0	0	0	0	0	2	1	0	1	0	0	0	1	0	0	0	0	0	2	1	32	1		1	855
1	2	1	1	4	0	0	0	0	0	1	0	1	0	0	0	0	2	0	2	0	0	0	0	0	2	4	75	4	5	1	848
1	2		1	2	2	1	2	1	2	0	0	1	1	2	0	0	0	0	1	0	1	0	0	1	2	10	45	10	2	1	855
1	1	1	1	0	0	0	0	0	0	0	1	2	0	0	0	1	0	1	1	0	1	1	0	1	3	0	28	0		1	855
1	2	3	1	1	0	0	1	1	0	0	0	2	0	0	0	0	2	0	2	0	0	0	0	0	1	3	73	3	5	1	811
1	1	1	1	0	0	0	0	0	0	0	0	2	1	0	2	1	0	0	2	0	0	0	0	0	4	0	35	0	3	1	851
2	2	3	1	2	2	2	2	2	2	0	1	1	0	1	1	0	0	0		0	0	0	0	0	1	12	87	12		1	854
1	2	2	1	2	1	0	3	1	0	0	1	2	1	0	1	1	0	0	1	1	0	0	0	0	2	7	33	7		2	855
1	1	3	1	1	1	1	0	0	0	1	1	2	0	0	2	0	0	0	2	0	0	0	0	0	2	3	81	3	3	2	848
1	1		1	1	1	1	1	1	1	1	1	2	0	0	1	1	0	0	1	0	0	0	0	1	2	6	41	6		1	848
1	2		1	4	3	4	4	2	2	0	0	1	0	0	2	0	0	0	2	0	0	0	0	0	2	19	20	19	3	1	848
1	2		1	2	2	1	2	1	1	1	1	1	0	0	0	0	0	2		0	0	0	0	0	2	9	70	9	6	1	848
1	1		1	0	0	0	0	0	0	0	1	2	0	0	0	0	2	0	1	0	0	0	0	1	3	0	80	0	5	1	803
1	2	1	1	0	0	0	0	0	0	0	0	2	0	0	0	0	2	0	2	0	0	0	0	0	4	0	29	0	5	1	807
1	2	3	1	0	0	0	0	0	0	0	0	2	0	0	2	0	0	0	2	0	0	0	0	0	2	0	67	0	3	1	851
1	2	1	1	0	1	1	1	4	1	1	1	1	1	1	1	1	0	0	1	0	0	0	0	1	2	8	42	8		1	848
1	2	1	1	0	0	0	0	0	0	0	1	2	1	0	2	1	0	0	1	0	1	1	0	1	4	0	35	0	3	2	855
	1	3	1	0	0	0	0	0	0	1	1	2	0	2	0	0	0	0		0	0	0	0	0	2	0	71	0	2	1	850
1	1		1	1	0	0	0	0	1	1	1	1	1	1	0	1	0	0	1	0	1	1	0	1	2	2	60	2		1	853
1	2	2	1	1	0	0	1	0	1	0	0	2	0	0	0	0	2	0	2	0	0	0	0	0	2	3	39	3	5	1	803
1	1	3	1	1	0	0	0	0	0	0	0	2	0	0	0	0	2	0	2	0	0	0	0	0	2	1	68	1	5	1	848
1	1		1	0	0	0	0	0	0	0	0	2	0	0	0	1	1	0	2	0	0	0	0	0		0	16	0		1	848
1	2	3	2	2	0	1	2	1	0	0	1	2	0	0	1	1	0	0	2	0	0	0	0	0	2	6	46	6		2	811
1	2		1	2	1	1	0	1	4	0	0	2	0	0	0	0	2	0	2	0	0	0	0	0	2	9	74	9	5	1	848
1	2	1	1	1	2	1	1	1	1	0	0	2	0	0	0	0	2	0	1	0	0	0	0	1	2	7	51	7	5	1	811
1	1	2	1	3	3	3	4	3	3	0	1	2	0	0	0	2	0	0	1	0	0	1	0	1	2	19	33	19	4	1	855
1	1	3	1	0	1	1	1	1	1	0	1	2	0	0	2	0	0	0		0	0	0	0	0	1	5	78	5	3	2	855
1	2		1	2	1		3	4	2	0	0	1	0	0	0	2	0	0	2	0	0	0	0	0	2	12	78		4	2	851
1	1	1	1	0	0	0	0	0	0	0	1	2	0	1	2	1	0	0	1	0	0	0	0	1	2	0	49	0	3	2	848
1	1		1							0	0	2	0	0	2	0	0	0	1	0	1	1	0	1	2		53		3	1	858
1	2	3	1	0	0	0	0	0	0	0	0	2	2	0	2	2	0	0	2	0	0	0	0	0	2	0	60	0	4	1	851
1	1	3		1	1	2	2	2	4	1	1	2	1	2	0	0	0	0	1	0	1	0	0	0	1	12	65	12	2	1	848
1	1	3	1	0	0	0	0	0	0	0	0	2	0	0	2	0	0	0	1	0	1	0	0	0	1	0	56	0	3	1	853
1	2	1	1	3	1	3	3	3	1	1	0	2	0	0	0	0	2	0	1	0	0	0	0	1	2	14	64	14	5	1	848
1	1	3	1	3	0	0	0	1	0	0	0	2	0	0	0	2	0	1	1	0	1	0	0	0	1	4	79	4	4	1	858
1	2	3	1	1	2	1		1	2	0	1	2	0	0	0	0	2	0	2	0	0	0	0	0	1	7	73		5	1	811
1	1		1	0	0	0	0	1	1	0	1	1	0	0	0	0	2	0	1	0	0	0	0	0	4	2	37	2	5	1	848
1	2	2	1	2	2	2	2	2	2	1	0	1	1	1	2	0	0	0	1	0	1	1	0	0	2	12	42	12	3	2	848
1	1		1							0	0	2	1	2	1	1	0	0	1	0	0	0	0	0			48		2	1	854
9	1		2	0	0	0	0	0	0	0	1	2	0	0	0	0	0	2	2	0	0	0	0	0	1	0	59	0	6	1	853
1	2	1	1	1	1		2	1	1	0	0	2	1	1	0	1	0	0	1	0	0	0	0	0	2	6	48			1	856
1	1	3	1	0	0	0	0	0	0	1	1	2	1	0	2	1	0	0	2	0	0	0	0	0		0	16	0	3	1	848
1	1	1	1	1	0	0	0	0	0	1	1	2	1	0	1	1	1	0	2	0	0	0	0	0	2	1	49	1		2	849
	1		1	0	0	0	0	0	0	0	0	2	0	0	2	0	0	0	1	0	0	0	0	0	2	0	64	0	3	1	855
1	1	3	1	1	0	0	0	0	2	0	0	2	0	0	0	0	2	0	2	0	0	0	0	0	1	3	64	3	5	1	811
1	2			0	0	0	0	0	0	0	0	2	0	0	0	0	0	0		0	0	0	0	0	1	0	92	0		1	811
2	2	1	1	3	4	3	3	3	2	1	1	2	0	0	2	0	0	0	1	0	0	0	0	1	2	18	29	18	3	1	851
1	2	1	1	1	1	1	1	1	1	1	0	1	1	0	1	1	0	1	2	0	0	0	0	0	3	6	26	6		1	848
1	2	3	2	4	3	4	3	4	3	1	0	2	0	0	2	0	0	0	1	0	0	0	0	0	2	21	71	21	3	1	848
1	1	3	1	2	1	2	2	2	2	0	1	2	0	0	0	0	0	0		0	0	0	0	0		11	74	11		1	851
	1	3	1	0	1	0	0	0	0	0	1	1	0	0	2	0	0	0	2	0	0	0	0	0	1	1	90	1	3	2	853
1	2	3	1	1	2	2	2	1	0	1	0	2	0	0	0	0	2	0	2	0	0	0	0	0	3	8	64	8	5	1	848
1	2	3	1	2	3	3	3	3	3	1	0	2	0	0	1	1	2	0	1	0	1	0	0	0	2	17	51	17	5	1	848
2	1	3	1	0	0	0	0	0	0	0	0	2	0	0	0	0	0	2	2	0	0	0	0	0	1	0	70	0	6	1	807
2	2		1							0	0		0	0	0	0	0	2	2	0	0	0	0	0	1		94		6	1	811
1	1	1	1	1	2	1	2	3	2	0	1	2	0	2	0	0	0	0	1	0	1	0	0	0	2	11	39	11	2	1	855
1	2	3	1	0	0	1	0	0	0	1	1	1	1	0	2	1	0	0	2	0	0	0	0	0	2	1	68	1	3	1	849
1	1	1	1	1	0	1	0	1	0	0	1	1	0	0	2	0	0	0	2	0	0	0	0	0	2	3	54	3	3	1	855
1	1	1	1	0	0	0	0	0	0	0	0	2	0	0	2	0	0	0	2	0	0	0	0	0	2	0	32	0	3	1	811
1	2	1	1	1	0	1	1	2	0	0	0	2	0	0	2	0	0	0	2	0	0	0	0	0	2	5	36	5	3	1	848
1	2		1	2	2	4	4	4	2	0	1	2	2	0	2	0	0	0	1	0	1	0	0	0	1	18	72	18	3	2	853
1	2	3	1	4	1	2	2	1	0	0	0	2	0	0	1	2	0	0	1	0	1	0	0	0	3	10	48	10	4	2	850
	1		1	0	2		1	1	0	1	1	1	0	0	0	0	0	2	1	0	0	0	0	0	3	4	85		6	2	855
1	2	1	1	1	0	0	0	1	0	1	1	1	0	0	2	0	0	0	2	0	0	0	0	0	3	2	29	2	3	1	850
1	1	3	1	3	2	2	3	2	2	0	0	2	0	0	2	0	0	0	1	0	1	0	0	0	2	14	62	14	3	1	855
1	1	3	1	0	0	0	0	0	1	0	0	2	0	0	0	0	2	0	2	0	0	0	0	0		1	40	1	5	1	811
1	2	3	1	0	0	0	0	0	0	1	1	2	1	0	2	0	0	0	2	0	0	0	0	0	1	0	63	0	3	2	854
1	1	1	1	1	1	0	0	1	0	0	0	2	0	0	0	0	2	0	1	0	0	0	0	1	2	3	62	3	5	1	848
1	1	1	1	1	2	2	3	2	2	1	1	2	0	2	0	0	0	0	2	0	0	0	0	0	2	12	41	12	2	1	855
1	1	1	1	0	0	1	1	1	1	0	0	2	0	0	1	2	0	0	1	0	1	0	0	0	2	4	24	4	4	2	848
1	2		1							0	1	2	0	0	0	0	2	0		0	0	0	0	0	1		68		5	1	811
1	1	3	1	1		1	2	2	1	1	0	2	1	2	0	0	0	1		0	0	0	0	0	1	7	61		2	1	853
1	2	1	1	0	0	1	1	0	0	0	0	2	0	0	2	0	0	0	1	0	0	0	0	1	2	2	35	2	3	1	855
1	2	1	1	2	2	2	3	2	3	0	0	2	0	0	2	1	0	0	1	0	0	0	0	0	3	14	21	14	3	1	855
1	1	3	1	0	1	0	0	1	1	0	1	2	0	0	2	0	0	0	2	0	0	0	0	0	2	3	16	3	3	1	855
1	1		1	0	0	0	0	0	0	1	1	2	0	0	0	0	2	0	1	0	0	0	0	1	1	0	68	0	5	1	811
1	2	3	1	1	1	0	1	0	0	0	1	2	0	0	0	0	2	0	2	0	0	0	0	0	3	3	19	3	5	1	811
1	2	3	1	2	2	1	2	3	1	1	1	1	0	2	0	0	0	0	1	0	0	0	0	0	2	11	78	11	2	1	848
2	1		1	1	0	0	0	0	0	0	0	2	0	0	1	1	0	0	2	0	0	0	0	0	1	1	79	1		1	849
1	1	1	1	0	0	0	0	0	0	0	0	2	0	0	0	0	2	0	2	0	0	0	0	0	2	0	44	0	5	1	848
1	2	3	1	0	0	0	0	0	0	0	1	2	0	0	2	1	0	0	2	0	0	0	0	0	3	0	37	0	3	2	848
1	1	3	1	0	0	1	2	0	0	0	0	1	0	0	2	0	0	0	1	0	0	0	0	0	1	3	16	3	3	2	853
1	2	3	1	0	1	0	0	1	0	0	0	2	0	0	0	2	0	0	1	0	0	0	0	0	2	2	44	2	4	1	848
1	2	1	1	0	0	0	0	0	0	0	1	2	0	0	0	2	2	0	1	0	0	0	0	1	3	0	70	0	5	1	848
1	2	3	1	0	0	0	1	0	0	0	0	2	1	0	1	1	0	0	1	0	1	0	0	0	2	1	43	1		1	851
1	2		1	3	2	1	1	0	0	0	1	2	0	0	1	1	0	1		0	0	0	0	0	3	7	59	7		2	852
1	2	2	1		2	1	3	3	1	0	1	2	0	2	0	0	0	0	1	0	1	1	0	0		10	58		2	1	855
1	1	1	1	1	0	0	1	1	0	0	1	2	0	0	2	0	0	0	1	0	0	0	1	0	2	3	51	3	3	1	858
1	2	1	2	2	2	1	3	3	2	0	1	1	0	0	1	1	0	1	1	0	0	0	0	0	3	13	53	13		1	853
1	2	3	1	0	0	0	0	0	0	0	0	2	0	0	2	0	0	0	1	0	1	0	0	0	2	0	30	0	3	1	856
1	1	3	1	1	0	1	0	0	0	0	0	2	0	0	0	0	2	0	2	0	0	0	0	0	2	2	60	2	5	1	811
1	2	1	1	1	1	0	2	1	1	0	0	2	1	0	1	1	0	0	2	0	0	0	0	0	2	6	46	6		2	848
1	2		1	4	0	4	4	4	1	1	1	2	1	0	0	1	0	0	1	0	1	0	0	1	2	17	47	17		1	848
1	2	1	1	3	3	2	4	4	4	0	0	2	0	0	2	1	0	0	1	0	0	1	0	0	2	20	22	20	3	2	807
1	2		2	2	4	3	4	4	4	0	1		0	0	0	0	0	0		0	0	0	0	0	1	21	78	21		1	807
1	2	3	1	1	0	0	0	0	0	0	0	2	1	2	0	0	0	0	1	0	1	0	0	0	2	1	54	1	2	1	855
1	2	3	1	3	4	2	3	3	3	0	1	2	0	0	1	0	0	1	1	0	0	0	0	0	2	18	64	18		2	858
1	2	3	1	2	2	1	3	3	2	0	0	1	1	2	1	0	0	0	1	0	1	0	0	0	1	13	47	13	2	1	850
1	2		1	0	0	0	0	0	0	1	1	1	2	0	0	0	0	0	1	0	1	0	0	1	1	0	71	0	1	1	848
2	2	3	1	2	1	1	1	0	1	0	1	2	1	0	0	1	0	0	2	0	0	0	0	0	1	6	77	6		2	855
1	2		1	2	1	1	2	1	0	0	0	2	0	0	0	0	2	0	2	0	0	0	0	0	2	7	61	7	5	1	811
2	2	3	1	0	0	0	1	0	0	0	1	2	1	0	2	0	0	1	2	0	0	0	0	0	2	1	60	1	3	2	851
2	1	3	1	1	0	0	0	0	0	0	0	2	0	0	0	0	2	0	2	0	0	0	0	0	2	1	17	1	5	1	807
2	1		1	1	1	1	1	1	1	0	1	2	0	2	0	0	0	0	1	0	1	0	0	0	2	6	74	6	2	1	807
1	2	3	1	3	3	3	4	3	2	0	0	1	1	0	2	1	0	0	1	0	1	0	0	0	4	18	37	18	3	2	853
1	2	3	1	2	1	1	1	1	2	1	1	1	1	2	0	1	0	0	1	0	1	0	0	1	2	8	63	8	2	1	848
1	1	3	1	2	1	1	1	1	1	0	0	2	0	0	2	1	0	0	2	0	0	0	0	0	2	7	70	7	3	2	854
2	2	1	1	0	0	0	0	0	0	0	1	2	0	0	0	0	0	2		0	0	0	0	0	1	0	89	0	6	2	848
2	1	1	1	2	1	1	1	1	1	0	1	1	0	2	2	2	0	0	1	0	0	0	0	0	3	7	19	7	4	1	850
1	1	3	1	4	2	3	3	3	2	0	1		0	0	2	0	0	0	1	0	1	0	0	0		17	56	17	3	1	848
1	2		1	1	1	0	1	0	0	0	0	2	0	0	0	0	2	0	1	0	1	0	0	0		3	71	3	5	1	811
1	2	2	1	0	2	0	0	1	0	0	0	2	0	0	1	1	0	0	1	0	0	0	0	1	2	3	25	3		2	853
1	2		1	2				1		0	0	2	0	0	2	0	0	0	2	0	0	0	0	0	1	3	79		3	1	807
1	1	3	1	1	0	1	2	1	2	1	1	2	1	0	1	1	0	0	1	0	1	0	0	0	2	7	28	7		2	848
1	2	3	1	2	1	1	1	1	1	0	0	2	0	0	2	0	0	0	1	1	1	0	0	1	3	7	45	7	3	1	855
1	1		1	2	0	1	1	0	2	0	0	1	0	0	0	2	0	0	1	0	0	0	0	0		6	70	6	4	1	848
2	2	3	1	0	0	0	0	0	0	0	0	2	0	0	0	0	2	0	2	0	0	0	0	0	3	0	74	0	5	1	811
1	1	3	1	4	4	4	4	4	4	0	0		1	0	0	1	2	0	1	0	0	0	0	0	4	24	18	24	5	1	811
2	2		1	0	0	0	0	0	0	0	0	2	0	0	0	0	2	0	2	0	0	0	0	0	1	0	92	0	5	1	803
1	1		1	0	1	0	0	0	0	0	0	2	0	0	2	0	0	0	2	0	0	0	0	0	2	1	21	1	3	1	855
1	2	1	1	2	0	4	4	4	4	0	1	2	1	0	2	0	0	0	2	0	0	0	0	0	3	18	33	18	3	1	850
1	1	1	1	1	1	1	1	0	0	1	0	2	0	0	2	0	0	0	1	0	0	0	0	1	1	4	70	4	3	2	848
1	2		1	2	1	0	2	0	1	0	1	2	0	0	2	0	0	0	2	0	0	0	0	0		6	68	6	3	1	811
1	2	3	1	4		2	0	0	0	1	1	2	0	2	0	0	0	0	2	0	0	0	0	0	2	6	62		2	1	848
1	1	3	1	1	0	1	0	1	0	0	1	2	0	0	0	2	0	0	2	0	0	0	0	0	1	3	82	3	4	2	858
1	1	3	1	0	0	0	0	0	0	0	0	1	1	0	0	0	2	0	2	0	0	0	0	0	1	0	88	0	5	1	848
1	2	3	1	2	1	0	0	1	0	0	0	2	1	1	0	1	0	1	1	0	1	0	0	0	3	4	62	4		1	850
1	2	3	1	0	2	1	1	2	3	0	1	2	1	0	0	2	0	1	2	0	0	0	0	0	4	9	42	9	4	2	851
1	1	3		2	1	1	1	2	1	0	1	1	0	0	0	0	0	0	1	0	0	0	0	0	2	8	63	8		1	848
1	2	3	1	4	4	4	4	4	4	0	0	2	0	0	0	0	2	0	2	0	0	0	0	0	1	24	62	24	5	2	853
	2			0	0	1	1	1	0	0	1	2	0	0	0	0	0	0		0	0	0	0	0	2	3	75	3		1	848
1	2	3	1	2	1	1	2	1	1	0	1	2	0	0	2	0	0	0	1	0	1	0	0	0	3	8	30	8	3	2	855
1	1	1	2	4	4	4	4	4	4	0	0	2	0	0	0	0	2	0	2	0	0	0	0	0	2	24	52	24	5	1	811
1	2		2	2	1	1	1	0	1	0	1	2	1	0	2	1	0	0	2	0	0	0	0	0	4	6	52	6	3	1	855
1	2	3	1	0	0	0	2	0	0	0	1	2	0	0	0	2	0	0	1	0	0	0	0	1	3	2	34	2	4	1	855
1	1		2	0	0	0	0	0	0	0	1	2	1	1	0	0	0	0	1	0	1	0	0	0	2	0	75	0		1	856
1	2	3	1	1	1	2	2	1	1	0	1	2	0	0	1	0	0	1	2	0	0	0	0	0	4	8	54	8		1	853
1	1		1	2	2	2	2	2	1	1	1	1	0	0	0	0	2	0	1	0	0	0	0	1	2	11	73	11	5	1	848
1	1	1	1	2	1	2	1	0	0	0	1	1	0	0	1	1	0	0	1	0	0	0	0	0	4	6	70	6		1	855
1	2		1	0	2	0	0	0	2	1	1	2	0	0	2	0	0	0	1	0	0	0	0	0	1	4	36	4	3	2	851
1	2		2	3	2	2	2	1	1	0	1	2	1	0	1	1	0	1	2	0	0	0	0	0	2	11	65	11		2	855
1	1	3	1	0	1	0	0	1	0	0	1	1	0	0	2	1	0	0	1	0	1	0	0	1	3	2	40	2	3	2	851
1	2	3	1	0	0	0	0	0	0	0	0		0	0	0	0	2	0		0	0	0	0	0	1	0	78	0	5	1	807
1	2		1	2	2	1	2	1	0	0	1	2	1	1	0	0	0	0	2	0	0	0	0	0	2	8	59	8		1	848
2	2	3	1	3	1	2	2	2	1	0	1	1	1	0	1	1	0	0	2	0	0	0	0	0	2	11	78	11		2	848
1	2	3	1	0	0	0	0	0	2	1	0	2	1	0	1	0	0	0	2	0	0	0	0	0	4	2	18	2		2	851
1	2	3	1	0	0	0	0	1	1	0	1	1	0	0	2	0	0	0	2	0	0	0	0	0	1	2	37	2	3	1	855
1	2		1	1	0	0	1	2	1	1	0	2	0	0	2	0	0	0	1	0	0	0	0	0	2	5	76	5	3	1	848
1	1	1	1	0	0	0	0	0	0	0	1	2	0	0	2	1	0	0	1	0	0	0	0	0	2	0	33	0	3	1	848
1	2	3	1	2	1	0	2	1	1	0	1	2	1	0	0	0	1	0	2	0	0	0	0	0	2	7	61	7		2	850
1	1		1	1	1	1	2	2	2	0	0	2	0	0	0	0	2	0	2	0	0	0	0	0	2	9	34	9	5	1	811
1	2		1	0	1	0	0	0	0	0	1	1	0	0	2	0	0	0	2	0	0	0	0	0	2	1	34	1	3	1	848
1	2		1	2	0	0	1	1	2	0	1	1	0	2	0	0	0	0	2	0	0	0	0	0		6	72	6	2	1	853
2	1	3	1	2	1	1	2	2	2	0	1	1	0	0	2	1	0	1	1	0	0	0	0	0	2	10	66	10	3	2	848
2	1		1	0	0	0	0	0	0	0	1	2	0	0	1	0	2	0	1	0	0	0	0	1	2	0	61	0	5	1	848
1	1	1	1	1	0	1	0	0	1	0	0	2	0	0	0	0	2	0	2	0	0	0	0	0	1	3	55	3	5	1	811
1	2			2	1	1	0	1	0	1	1	1	0	0	0	0	2	0	1	0	0	0	0	0	1	5	68	5	5	1	848
1	2		2	1	1	2	2	2	1	0	0	2	0	0	0	0	2	0	2	0	0	0	0	0	1	9	64	9	5	1	811
1	2	3	1	4	4	3	4	2	2	0	1	2	1	0	0	1	0	0		0	0	0	0	0	1	19	68	19		1	853
1	2	3	1	2	2	1	2	2	0	0	1	2	1	0	1	0	0	0	1	0	1	0	0	0	2	9	36	9		2	853
1	1	3	1	2	2	1	3	1	2	0	1	1	0	0	2	0	0	0	2	0	0	0	0	0	4	11	70	11	3	1	855
1	2		1	0	0	0	0	0	0	0	0	2	0	0	0	0	2	0	2	0	0	0	0	0	3	0	36	0	5	1	807
2	2	3	1							0	0	2	1	0	0	0	0	2	2	0	0	0	0	0	1		72		6	1	850
1	1	3	1	1	0	0	0	0	0	0	1	2	0	0	2	0	0	0	1	0	1	0	0	0	2	1	65	1	3	2	855
1	1		1	1	1	1	1	0	0	0	0	2	0	0	2	0	0	0	2	0	0	0	0	0	1	4	60	4	3	1	807
1	2		1	2		1	2	2	1	0	0	2	1	0	2	1	0	1	1	0	1	0	0	0	2	8	57		3	2	855
1	2	2	1	2	0	2	2	2	1	1	1	1	1	0	1	0	0	1	1	0	0	0	0	0	2	9	24	9		1	848
1	1	1	1	0	0	0	0	0	0	0	1	2	1	2	0	1	0	0	1	0	0	0	1	0	1	0	55	0	2	1	811
1	2	3	1	0	0	0	0	0	0	0	0	2	1	0	2	0	0	0	2	0	0	0	0	0	1	0	58	0	3	1	851
2	1	3	1	3	2	3	2	3	0	0	0	2	0	0	0	0	2	0	1	0	1	0	0	0	1	13	40	13	5	1	811
1	1	1	1	1	2	2	2	2	2	1	1	2	0	0	2	0	0	0	2	0	0	0	0	0	2	11	61	11	3	1	851
1	2	3	1	2	1	1	0	0	1	0	0	2	0	0	2	1	0	0	2	0	0	0	0	0	2	5	36	5	3	1	848
1	2	1	1	2	3	3	3	2	1	0	1	1	0	0	2	0	0	0	1	0	0	0	0	0	3	14	45	14	3	1	852
1	1	3	1	0	0	1	0	0	0	0	1	1	0	0	0	1	2	1		0	0	0	0	0		1	17	1	5	1	848
1	2	3	1	0	0	0	0	0	0	0	1	2	0	1	0	1	0	0	1	0	1	0	0	0	2	0	61	0		1	856
1	2	3	1							0	1	2	0	0	2	0	0	0	2	0	0	0	0	0	2		42		3	2	853
1	1	1	1	1	3	1	2	1	1	1	1	2	1	0	2	1	0	0	1	0	1	1	0	1	2	9	44	9	3	1	848
1	1	1	1	1	0	0	0	0	0	0	0	1	0	0	0	1	1	0	1	0	0	0	0	1	2	1	44	1		1	848
1	1	3	1	0	0	0	3	1	0	0	0	2	2	0	0	0	0	0	2	0	0	0	0	0		4	17	4	1	2	854
1	1	3	1	0	0	0	0	0	0	0	0	2	0	0	0	2	0	0		0	0	0	0	0	1	0	79	0	4	1	848
1	1		1	2	1	2	2	1	2	0	1	2	0	2	0	0	0	0	1	0	1	0	0	0	1	10	64	10	2	1	855
1	2	3	1	1	1	2	2	2	2	0	0	1	0	2	0	0	0	0	1	0	1	0	0	0	2	10	31	10	2	1	855
1	2	3	1	0	0	0	0	0	0	0	0	2	0	0	0	0	0	2	2	0	0	0	0	0	2	0	70	0	6	1	848
1	1	3	2	2	1	1	1	2	2	0	0	2	0	0	0	0	2	0	1	0	0	0	0	0	1	9	25	9	5	1	848
1	1	3	1	0	0	0	0	0	0	1	1	2	0	2	0	0	0	0		0	0	0	0	0	1	0	75	0	2	1	850
1	2	3	1	1	4	4	3	2	4	0	1	2	0	2	0	0	0	0	1	0	1	0	0	0	1	18	58	18	2	1	811
1	1		1	1	1	1	2	2	2	0	0	2	0	0	0	0	2	0	1	0	0	0	0	1	1	9	52	9	5	1	811
2	2		1	1	2	1	0	1	2	0	1	1	1	0	1	1	1	0	2	0	0	0	0	0	1	7	83	7		2	848
1	1	3	1	1	1	0	0	0	1	0	0	2	1	2	0	1	0	0	1	0	1	0	0	0	1	3	41	3	2	1	853
1	1	3	1	0	0	0	0	1	1	0	0	2	0	2	0	0	0	0	1	0	1	0	0	0	2	2	58	2	2	1	853
1	1		1	2	4	4	4	1	2	1	1	1	0	0	0	1	1	0	1	0	0	0	0	1	1	17	73	17		1	848
1	2	3		2	3	2	4	2	2	1	1	2	0	0	1	1	0	0	1	0	1	0	0	0	2	15	58	15		1	851
1	1									0	0		0	0	0	0	0	0		0	0	0	0	0	1		54			1	811
1	1	3	1	1	1	1	2	1	2	0	1	2	0	0	0	0	0	2	1	0	1	0	0	1	2	8	68	8	6	2	851
1	2	1	1	2	1	2	2	1	1	0	0	2	0	0	0	1	1	1	1	0	0	0	0	0	2	9	31	9		1	848
1	2		1	2	2	1	2	1	0	0	0	2	0	2	0	0	0	0	1	0	1	1	0	1	2	8	42	8	2	1	855
1	2		1	0	1	0	1	1	0	0	0	2	0	2	0	0	0	0	1	0	0	0	0	0	2	3	36	3	2	1	855
1	2		1	0	0	0	0	0	1	0	0	2	0	0	0	0	2	0	2	0	0	0	0	0	2	1	36	1	5	1	807
1	2		1	0	0	0	1	0	1	0	1	2	0	0	0	2	0	0	1	0	0	0	0	1	1	2	73	2	4	1	811
1	2	3	1	0	0	0	0	0	0	0	0	2	0	0	0	0	2	0	2	0	0	0	0	0	1	0	31	0	5	1	807
1	2	3	1	1	1	1	1	1	1	0	1	2	1	0	2	1	0	0	1	0	1	0	0	0	2	6	32	6	3	1	853
1	2	3	1	2	2	2	3	2	4	0	0	2	0	0	0	0	2	0	2	0	0	0	0	0	2	15	17	15	5	1	811
1	1	1	1	1	0	0	0	0	0	1	0	2	0	0	0	0	0	2	2	0	0	0	0	0	1	1	58	1	6	1	858
1	1	1	1	0	2	2	3	2	0	0	1	2	0	0	2	0	0	0	1	0	0	0	0	0	4	9	59	9	3	1	854
1	1	1	1	0	0	0	0	0	0	0	0	2	0	0	0	0	2	0	1	0	0	0	0	1	4	0	31	0	5	1	811
1	2		1	0	0	0	0	1	0	0	0	2	0	0	0	1	1	0	2	0	0	0	0	0	2	1	77	1		1	807
1	2		1	2	1	2	1	4	1	0	0	1	0	0	0	0	2	0	2	0	0	0	0	0	2	11	82	11	5	1	848
1	2	3		3	3	2	4	2	2	1	1	1	0	0	2	0	0	0	1	0	0	0	0	0	1	16	73	16	3	1	854
1	2	1	1	3	0	1	1	0	0	0	0	2	1	0	1	1	0	1	1	0	0	0	0	1		5	59	5		2	854
2	2	3	2	1	1	0	2	1	1	0	1	2	0	1	0	1	0	0	2	0	0	0	0	0	1	6	85	6		1	848
1	1	1	1	0	0	0	1	0	0	0	0	1	1	0	0	0	0	1	2	0	0	0	0	0	4	1	38	1		1	848
2	2		2							0	1	2	0	0	0	0	0	0	2	0	0	0	0	0	1		89			1	851
1	1	3	1	1	1	1	1	1	0	0	0	1	1	2	0	0	0	0		0	0	0	0	0	2	5	67	5	2	1	851
1	2	3	1	1	1	0	1	2	4	0	1	2	1	0	1	1	0	0	2	0	0	0	0	0	1	9	50	9		2	855
1	2	4	1	1	0	1	1	1	1	0	1	2	1	0	0	0	1	0	1	0	0	0	0	1	2	5	63	5		1	848
1	1	1	1	0	0	0	0	0	0	0	0	2	0	0	0	0	2	0	2	0	0	0	0	0	4	0	52	0	5	1	811
1	1		1	0	0	0	1	0	0	0	1	2	0	0	2	0	0	0	2	0	0	0	0	0	2	1	68	1	3	1	854
1	1	3	1	0	0	0	0	0	0	0	0	1	1	1	2	1	0	0	1	0	1	0	0	1	3	0	25	0	3	1	848
1	2	3	1	1	1	1	1	2	0	0	1	2	0	1	0	1	0	0	1	0	0	0	0	1	2	6	68	6		1	848
2	2	3	2		3	0	4	4	3	0	0	2	0	0	0	0	1	1	2	0	0	0	0	0	1	14	90			1	811
1	2	1	1	1	0	1	1	0	0	0	1	2	1	0	2	1	0	0	2	0	0	0	0	0	3	3	54	3	3	1	853
1	2	3	1	4	2	1	1	0	0	0	0	2	0	0	2	0	0	0	1	0	1	0	0	0	3	8	36	8	3	1	848
1	1	3	1	0	0	3	3	3	0	0	0	2	0	2	0	0	0	0	1	0	1	0	0	0	3	9	40	9	2	1	855
1	1		1	0	0	0	0	0	0	0	1	2	1	0	1	0	1	0	1	0	1	0	0	0	2	0	79	0		1	851
1	2	3	1	1		1	1			0	1	2	1	0	0	1	0	0	2	0	0	0	0	0	2	3	72			1	811
1	1	3	1	2	1	0	2	0	2	0	1		0	0	2	0	0	0	1	0	1	0	0	0	2	7	63	7	3	1	855
1	1	1	1	2	1	0	1	0	0	0	1	1	0	0	2	0	0	0	2	0	0	0	0	0	2	4	59	4	3	1	853
1	1	1	1	0	0	0	0	2	2	0	0	2	0	0	2	0	0	0	1	0	1	0	0	1	1	4	25	4	3	1	848
1	1	3	1	1	2	2	1	1	1	0	1	1	0	0	0	0	0	2	1	0	1	0	0	0	1	8	64	8	6	1	848
1	2	3	1	3	3	4	4	3	3	0	1	2	1	0	2	0	0	0	2	0	0	0	0	0	2	20	65	20	3	1	853
1	1		1	0	1	0	1	0	1	0	0	2	0	0	0	0	2	0	2	0	0	0	0	0	3	3	66	3	5	1	811
1	2	2	1	0	0	0	1	0	0	0	0	2	1	2	0	1	0	0	1	0	0	1	0	1	2	1	22	1	2	1	849
1	2	3	1	0	1	1	2	2	2	0	1	2	1	0	1	1	0	0	2	0	0	0	0	0	2	8	63	8		1	851
1	1	1	1	1	0	0	0	0	0	0	1	1	1	0	1	0	0	2	1	0	0	0	0	1	2	1	60	1	6	2	855
1	2	3	1	2	1	2	2	3	0	0	1	2	0	0	1	1	0	0	1	0	1	0	0	0	2	10	42	10		1	851
1	2	2	1	2	1	2	4	3	2	0	1	1	0	0	2	0	0	0	1	1	0	0	1	0	1	14	54	14	3	1	849
1	2	1	1	2	0	1	1	2	1	0	0	2	0	0	0	0	2	0	2	0	0	0	0	0	3	7	34	7	5	1	807
1	1	3	1	0	0	0	0	0	0	0	1	1	0	0	0	0	2	0	2	0	0	0	0	0	3	0	72	0	5	1	848
1	2	3	1	0	0	0	0	0	0	0	1	2	0	0	2	0	0	0	2	0	0	0	0	0	2	0	73	0	3	1	852
1	1	3	1	3	0	1	1	3	3	1	1	1	1	0	2	0	0	0	2	0	0	0	0	0	1	11	87	11	3	2	854
1	2	1	1	3	2	1	3	2	1	0	1	1	0	0	2	0	0	0	1	0	0	0	0	1	3	12	39	12	3	1	850
1	1	2	1	2	1	0	1	1	2	0	1	2	0	0	0	0	2	0	2	0	0	0	0	0	2	7	28	7	5	1	811
1	1	3	1	1	1	1	4	3	1	0	0	2	1	0	1	0	1	0	2	0	0	0	0	0	2	11	79	11		1	848
2	1		1							0	1	2	0	0	0	1	2	0		0	0	0	0	0	4		75		5	1	849
1	2	3	1	1	0	0	1	1	1	0	0	2	1	0	2	1	0	0	2	0	0	0	0	0	3	4	42	4	3	2	848
1	2	3	2	3	2	2	4	2	0	0	0	1	0	0	2	0	0	0	1	0	0	0	0	1	1	13	27	13	3	2	853
1	2	3	1	2	0	1	0	1	0	0	0	2	0	0	0	0	2	0	2	0	0	0	0	0	2	4	72	4	5	1	807
1	2	3	1	1	0	0	0	0	0	0	1	2	0	0	0	0	2	0	2	0	0	0	0	0	1	1	67	1	5	1	811
1	2	3	1	0	0	0	0	0	0	0	1	2	0	0	2	0	0	0	1	0	0	0	0	0	3	0	30	0	3	1	855
1	2	3	1	1	1	0	1	0	0	0	0	2	0	2	1	1	0	0		0	0	0	0	0	2	3	70	3	2	1	848
1	2		1	2	1	1	1	0	0	0	1	2	0	0	1	0	2	0	1	0	0	0	0	1	2	5	59	5	5	1	848
1	2		1	0	0	1	0	0	0	0	1	2	0	0	0	0	2	0	2	0	0	0	0	0	1	1	74	1	5	1	807
1	1	3	1	2	1	1	1	2	1	0	1	2	1	1	1	1	0	0	1	0	1	0	0	0	2	8	41	8		1	855
1	2		1	1	1	0	0	0	0	1	1	2	0	0	0	2	0	0	1	0	0	0	0	0	2	2	69	2	4	2	848
1	1	3	1	0	0	0	0	0	0	0	0	2	1	0	1	1	0	0	1	0	1	0	0	1	2	0	54	0		2	854
1	1	3	1	3	1	1	1	1	2	0	1	2	1	0	0	0	1	0	1	0	1	0	0	0	2	9	62	9		1	848
2	2	3	1	0	0	0	0	0	0	0	0	2	0	0	2	1	0	0	2	0	0	0	0	0	2	0	86	0	3	1	853
1	2	3	1	1	0	0	0	0	0	0	0	1	0	0	0	2	0	0	1	0	1	0	0	0	3	1	78	1	4	1	848
1	2	3	1	0	0	1	1	1	0	0	0	2	0	0	0	0	0	2	2	0	0	0	0	0	1	3	63	3	6	1	811
1	1	1	1	0	4	3	4	4	4	0	1	2	1	0	2	0	0	0	1	0	0	0	0	1	3	19	24	19	3	1	848
1	1	1	1	1	0	0	1	0	0	0	1	2	1	0	2	0	1	0	2	0	0	0	0	0	4	2	43	2	3	2	848
1	2	3	1	0	0	0	0	0	0	0	0	2	1	0	1	0	0	0	2	0	0	0	0	0	3	0	63	0		2	848
1	2			1	2	2	2	2	1	0	0	2	1	0	2	0	0	0	1	0	0	0	0	0	2	10	32	10	3	2	855
2	2	3	1	1	1	2	1	2	1	0	0	2	0	2	1	1	0	0	1	0	1	0	0	1	1	8	64	8	2	1	850
1	1	1	1	2	4	2	2	2	1	0	1	2	0	2	0	0	0	0	2	0	0	0	0	0	1	13	56	13	2	1	855
1	1	1	1	0	0	0	0	0	1	0	0	2	0	0	0	2	0	0	2	0	0	0	0	0	2	1	38	1	4	1	811
1	1	1	1	1	0	0	2	0	0	0	1	2	0	0	0	0	2	0	1	0	0	0	0	1	4	3	41	3	5	1	811
2	1	2	1	2	2	2	2	3	2	0	0	2	0	0	2	0	0	0	2	0	0	0	0	0	2	13	43	13	3	1	807
1	2	1	1	2	2	2	3	2	2	0	0	2	1	0	1	1	0	0	2	0	0	0	0	0	3	13	47	13		1	851
1	1		1	1	1	1	1	1	2	1	0	2	0	0	0	0	2	0	2	0	0	0	0	0	2	7	54	7	5	1	848
1	2		1	2	1	2	2	2	1	1	1	1	1	2	0	1	0	0	1	0	1	0	0	0	2	10	60	10	2	1	848
1	2	3	1	4	3	2	4	4	3	0	0		0	2	1	0	0	0	1	0	1	0	0	0	2	20	33	20	2	1	848
1	2			4	1	1	1	1	1	0	1	2	0	0	2	0	0	0	1	0	1	0	0	0	2	9	34	9	3	1	848
1	1	1	1	3	3	3	1	2	0	0	1	2	0	0	0	0	2	0	1	0	0	0	0	0	4	12	32	12	5	1	811
2	1	1	1	4	4	4	4	4	4	0	0	1	0	1	1	1	0	0	1	0	0	0	0	1	2	24	32	24		1	856
1	2	1	2	2	2	1	3	2	3	0	0	2	0	0	0	0	2	0	2	0	0	0	0	0	2	13	66	13	5	1	811
1	2		1	1	0	1	1	1	0	0	0	2	0	0	0	2	0	0	1	0	1	0	0	0	2	4	39	4	4	1	848
1	1		2	1	0	1	0	0	0	1	1	1	2	0	0	0	0	0	1	0	1	0	0	0	2	2	43	2	1	2	854
1	2	3	1	0	0	0	1	0	0	0	0	2	0	0	2	0	0	0	1	0	1	0	0	0	2	1	31	1	3	1	848
1	1	1	1	2	2	1	1	2	1	0	1	2	0	0	2	0	0	0	2	0	0	0	0	0	2	9	58	9	3	1	851
2	1	1	1	0	0	0	0	0	0	0	0	2	0	0	0	0	2	0	2	0	0	0	0	0	1	0	65	0	5	1	848
1	2		1	3	4	4	3	4	4	0	1	2	1	0	2	0	0	0	1	0	1	0	0	1	2	22	64	22	3	1	850
2	1		1	0	0	0	0	0	0	1	0		0	0	0	2	0	0	2	0	0	0	0	0	1	0	79	0	4	2	855
1	2	1	1	1	1	1	1	2	0	0	0	1	0	0	2	0	0	0	1	0	0	0	0	1	3	6	51	6	3	1	850
1	2		1		1	2	2	3	1	0	0	1	0	0	2	1	0	0	2	0	0	0	0	0	1	9	69		3	1	848
	2	3				0		0		1	1	2	1	0	1	0	0	0	1	0	1	0	0	1	1	0	74			1	858
1	2	3	1	1	1	1	2	2	4	0	0	2	1	1	0	1	0	0	1	0	1	0	0	0	2	11	41	11		1	855
1	2	3	1	1	1	1	1	1	1	1	1	1	0	0	2	0	0	0		0	0	0	0	0	1	6	62	6	3	1	848
1	1		1	0	0	0	0	0	0	0	1	2	0	0	0	0	2	0	1	0	1	0	0	0	2	0	61	0	5	1	848
2	1	1	1	1	1	1	1	1	1	1	1	2	2	0	0	0	0	0	1	0	1	0	0	0	3	6	25	6	1	1	811
2	1	3	1	0	0	0	0	0	0	1	1	2	1	1	0	0	0	0	1	0	1	0	0	0	1	0	72	0		1	854
1	2	3				1				0	1	2	1	0	0	0	0	2		0	0	0	0	0		1	60		6	2	848
1	1	1	1	0	0	0	0	0	0	1	0	1	0	0	2	0	0	0	1	0	0	0	0	0	2	0	23	0	3	2	855
1	1		1	1	0	0	0	1	4	1	1	2	0	0	0	0	0	0		0	0	0	0	0	1	6	80	6		1	848
1	1	2	1	0	0	0	0	0	0	0	1	2	1	0	1	1	0	1	1	0	1	0	0	1	4	0	64	0		1	855
1	1	3	1	2	1	1	1	1	2	0	1	2	0	0	2	0	0	0	2	0	0	0	0	0		8	67	8	3	1	851
1	2	1	1	1	2	2	2	3	1	0	0	2	0	0	2	0	0	0	1	0	0	0	0	0	2	11	28	11	3	1	858
1	1	1	1	1	2	1	2	1	1	1	0	1	0	0	0	1	2	0	1	0	0	0	0	1	2	8	55	8	5	1	848
1	2		1	0	0	0	0	0	1	0	0	2	0	0	0	0	0	0		0	0	0	0	0	1	1	70	1		1	811
1	1	3	1	1	0	0	0	1	0	0	0	1	0	0	0	2	0	0	1	0	0	0	0	0	2	2	84	2	4	2	850
1	2		1	1	0	0	1	1	1	0	0	2	0	0	1	1	2	0	2	0	0	0	0	0	2	4	47	4	5	1	811
1	2		1	2	0	0	2	1	0	0	1	2	0	0	1	1	0	0	2	0	0	0	0	0	3	5	70	5		1	850
1	2	1	1	1	0	1	0	0	1	0	0	2	0	0	0	0	2	0	2	0	0	0	0	0	2	3	43	3	5	1	811
1	1	3	1	1	0	0	0	0	1	0	1	2	0	0	0	0	2	0	2	0	0	0	0	0	2	2	73	2	5	1	811
1	1	3	1	0	0	0	0	1	0	0	0	2	0	0	0	0	2	0	2	0	0	0	0	0	2	1	78	1	5	1	848
1	1	3	1	0	1	0	2	0	1	1	1	2	0	0	2	1	0	0	2	0	0	0	0	0	1	4	70	4	3	2	848
1	1	1	1	1	0	0	0	0	0	0	0	2	0	0	0	0	2	0	2	0	0	0	0	0	2	1	31	1	5	1	807
1	1	3	1	3	1	1	2	1	2	1	1	2	1	0	1	0	0	1	1	0	1	0	0	1	4	10	67	10		2	854
1	1	3	1	1	2	1	1	1	0	0	1	1	1	0	1	1	0	0	2	0	0	0	0	0	2	6	66	6		1	855
1	2	3	1	3	0	1	0	1	0	0	0	2	0	0	2	0	0	0		0	0	0	0	0	2	5	70	5	3	2	851
1	2	3	1	0	0	0	0	0	0	0	1	2	0	0	1	1	0	0	1	0	1	0	0	1	2	0	64	0		1	850
1	2		1	1	0	0	0	0	0	0	0	2	0	0	0	0	0	0		0	0	0	0	0	1	1	73	1		1	811
2	2	3	1							0	0	2	0	0	2	0	0	0	2	0	0	0	0	0	1		88		3	1	807
1	1	3	1	0	1	0	0	0	0	0	1	2	2	0	2	1	0	0	1	0	1	0	0	0	1	1	63	1	3	2	853
2	1	3	1							0	0	2	1	0	2	1	0	0	2	0	0	0	0	0	3		81		3	1	851
1	2	2	1	2	2	1	3	2	1	0	0	2	1	2	1	1	0	1	1	0	0	0	0	0	2	11	34	11	2	1	850
1	1		1	0	0	0	0	0	1	0	1	2	0	0	2	0	0	0	2	0	0	0	0	0	1	1	66	1	3	1	807
1	2		2		4	4	3	4	4	0	1	2	0	0	0	0	0	0		0	0	0	0	0		19	75			1	851
1	2	2	1	0	0	0	0	0	0	0	0	2	0	0	0	0	2	0	1	0	0	0	0	1	1	0	57	0	5	1	807
1	2		1	1	1	0	1	0	0	1	1	1	0	0	0	0	2	0	1	0	0	0	0	1		3	59	3	5	1	848
1	2	2	1		2	1	3	2	0	0	1	1	0	0	2	0	0	0	1	0	0	0	0	1	2	8	32		3	2	853
1	2	3	1	0	2	1	1	3	3	0	0	2	1	0	0	0	2	1	1	0	0	0	0	1	2	10	63	10	5	1	848
1	1	1	1	1	1	1	1	1	0	1	1	2	0	0	0	0	2	0	2	0	0	0	0	0	2	5	41	5	5	1	848
1	2		1	4	2	1	3	1	0	0	0	2	0	0	0	0	2	0	2	0	0	0	0	0	2	11	41	11	5	1	811
1	2	3	1	2	3	2	3	3	2	0	1	2	1	0	1	0	0	0	1	0	0	0	0	0	2	15	53	15		1	853
1	1		1	0	0	0	0	0	0	0	1	2	0	2	0	1	1	0	1	0	1	0	0	1	1	0	68	0	2	1	852
1	1	3	1	0	0	1	0	1	0	1	1	2	1	0	0	0	2	0	2	0	0	0	0	0		2	71	2	5	1	848
1	2	3	1	1	1	1	1	2	2	0	0	2	1	2	0	1	0	0	1	0	0	0	0	0	2	8	45	8	2	1	855
1	1	3	1	0	0	0	1	0	0	0	1	2	0	0	0	0	2	0	2	0	0	0	0	0	2	1	70	1	5	1	848
1	2	3	1	2	2	1	1	1	0	0	0	2	0	0	0	0	2	0	1	0	0	0	0	1	1	7	24	7	5	1	811
1	2	3	1	0	0	2	1	1	1	0	0	2	0	0	0	0	2	0	2	0	0	0	0	0	4	5	62	5	5	1	807
1	1	1	1	0	0	0	0	0	0	0	1	1	0	0	0	0	2	0	2	0	0	0	0	0	3	0	43	0	5	1	848
1	2		2	4	1	2	3	2	1	0	0	1	0	0	0	0	0	2	2	0	0	0	0	0	3	13	56	13	6	1	848
1	1	1	1	1	0	1	1	1	1	1	1	1	0	0	2	0	0	0	1	0	0	0	0	1	3	5	57	5	3	1	855
1	1	3	1	2	1	2	3	3	2	0	1	2	1	0	2	1	0	0	1	0	1	0	0	0	2	13	33	13	3	2	855
2	2	3	1	0	1	0	0	4	0	1	1	2	1	0	0	1	2	1	2	0	0	0	0	0	1	5	83	5	5	1	848
1	2	3	1	1	1	2	2	1	1	0	0	2	0	0	2	0	0	0	2	0	0	0	0	0	2	8	76	8	3	1	858
1	2	3	1	3	1	1	1	1	1	1	1	2	0	0	2	0	0	0	2	0	0	0	0	0	2	8	30	8	3	1	850
1	2		1	1	0	2	1	1	0	0	0		0	2	0	0	0	0	1	0	0	0	0	0	2	5	80	5	2	1	849
1	2	3	1	2	1	1	0	0	0	0	0	2	0	0	0	0	2	0		0	0	0	0	0	1	4	40	4	5	1	811
1	2	3	1	0	0	0	3	0	0	1	1	2	1	0	1	1	0	0	2	0	0	0	0	0	2	3	60	3		1	850
1	1		1	2	0	0	2	0	0	0	1	2	0	0	2	0	0	0	2	0	0	0	0	0	1	4	57	4	3	1	858
1	1		1	0	0	0	0	0	0	0	1	2	0	0	0	0	2	0	2	0	0	0	0	0	3	0	64	0	5	1	848
1	1	1	1	0	0	0	0	0	0	0	1	2	0	0	2	0	0	0	2	0	0	0	0	0	2	0	59	0	3	2	850
1	1		1	4	2	2	2	2	1	0	0		1	0	0	0	2	0	1	0	0	0	0	1	1	13	63	13	5	1	848
1	1		1	4	3	2	3	2	0	0	0	2	0	0	0	0	2	0	2	0	0	0	0	0	1	14	80	14	5	1	807
1	2	3	1	2	2		3	3	2	0	1	1	1	0	1	0	1	1		0	0	0	0	0		12	56			1	851
1	1	1	1	1	3	1	3	2	1	0	0	2	0	0	0	1	2	0	1	0	0	0	0	0	3	11	35	11	5	1	811
1	2	3	1	1	0	0	0	1	0	0	0	2	1	0	2	1	0	0	1	0	1	0	0	0	2	2	28	2	3	1	850
1	1	1	1	2	0	0	0	0	0	0	0	1	0	0	2	0	0	0	2	0	0	0	0	0	2	2	46	2	3	2	848
1	2	3	1	0	0	0	0	0	0	0	0	2	0	0	0	0	2	0	2	0	0	0	0	0	1	0	77	0	5	1	807
2	2	3	1	2	2	2	3	3	2	0	0	2	0	2	0	0	0	0	1	0	1	0	0	0	3	14	25	14	2	1	850
1	2	1	1	0	0	0	2	1	1	0	1	2	0	0	1	1	0	0	2	0	0	0	0	0	3	4	53	4		1	848
1	2	3	1	2	2	1	2	1	1	0	0	2	0	0	0	0	2	0	2	0	0	0	0	0	3	9	30	9	5	1	811
1	2	3	1					2		0	0	2	0	2	0	0	0	0	2	0	0	0	0	0	2	2	70		2	1	855
1	2			2	1		3	4	2	1	1	2	0	2	0	0	0	0		0	0	0	0	0	2	12	75		2	1	848
1	2	3	1	3	2	2	1	1	0	0	1	1	0	0	2	0	0	0	2	0	0	0	0	0	2	9	66	9	3	1	855
1	1	3	1	1	0	1	0	0	0	1	1	2	0	0	0	0	2	0	2	0	0	0	0	0	2	2	66	2	5	1	848
1	2	1	1	0	1	0	2	1	2	0	1	2	1	0	0	0	0	1	1	0	0	0	0	0	4	6	25	6		1	851
1	2	3	1	0	0	0	0	0	0	0	0	2	0	0	0	0	2	0	2	0	0	0	0	0	2	0	50	0	5	1	811
	1		1	1	1	0	1	2	0	0	0	1	0	0	2	0	0	0	1	0	0	0	0	1	2	5	60	5	3	2	848
1	1		1	1	2	3	2	2	2	0	1	2	2	0	0	1	0	0		0	0	0	0	0	2	12	62	12	1	2	854
1	2	3	1	2	2	3	2	2	1	0	0	2	0	0	0	1	0	1	1	0	0	0	0	1	4	12	56	12		1	851
1	2	2	1	2	1	1	1	1	1	1	1	1	0	0	2	0	0	0	2	0	0	0	0	0	3	7	57	7	3	2	848
1	2	3	1	2	2	2	3	2	0	0	1	1	0	0	0	0	0	2	1	0	0	0	0	1	2	11	66	11	6	1	850
1	2	3	1	1	1	2	1	2	4	0	1	2	0	0	0	2	0	0	1	0	0	0	0	0	1	11	28	11	4	2	855
1	1	1	1	2	1	2	2	1	0	0	0	2	0	0	2	0	0	0	1	0	0	1	0	0	2	8	53	8	3	1	858
1	2		1	2	2	1	1	1	1	1	0	2	1	0	2	0	0	0		0	0	0	0	0	2	8	42	8	3	1	854
1	2		1	2	0	0	0	0	0	0	0	2	0	0	2	0	0	0	1	0	1	0	0	0	2	2	57	2	3	1	855
1	1		1	0	0	0	0	0	0	0	0	1	0	0	0	2	0	0	1	0	0	0	0	0	2	0	82	0	4	1	807
1	1	1	1	1	1	2	1	1	0	0	1	2	1	1	1	0	0	0	1	0	0	0	0	1	2	6	35	6		1	853
1	1	3	1	1	2	2	2	2	1	0	1	2	1	0	2	1	0	0	1	0	1	0	0	1	3	10	39	10	3	1	854
1	2	2	1	0	0	0	0	0	0	0	0	2	0	0	0	0	2	0	2	0	0	0	0	0	2	0	32	0	5	1	807
1	1	1	1	1	0	0	0	0	0	1	1	2	0	0	0	0	2	0	2	0	0	0	0	0	2	1	67	1	5	1	848
1	2	3	2	3	2	3	2	2	2	0	1	2	1	0	2	1	0	0	2	0	0	0	0	0	3	14	32	14	3	2	851
1	2	3	1	1	1	1	2	2		0	0	1	0	0	2	0	0	0	1	0	1	0	0	0	2	7	45		3	1	851
2	2		1	1	4	1	1	1	1	0	0	2	0	0	0	0	2	0	1	0	1	0	0	0	1	9	90	9	5	1	811
1	1	1	1	0	0	0	0	0	0	0	0	2	0	0	0	0	2	0	2	0	0	0	0	0	1	0	63	0	5	1	803
1	2		1	1	1	1	4	4	2	0	1	2	0	0	0	0	2	0	1	0	1	0	0	0	3	13	67	13	5	1	848
1	1	1	1	0	1	0	0	0	0	0	1	2	1	0	2	1	0	0	1	0	0	0	0	1	2	1	33	1	3	2	855
1	2	3	1	4	4	2		2	2	0	0	2	0	0	2	1	0	0	1	0	0	0	0	0	2	14	67		3	1	811
1	1		1	0	0	0	0	2	0	0	1	1	0	0	0	1	2	0	1	0	1	0	0	1	2	2	64	2	5	1	848
1	1	1	1	2	2	1	3	1	3	0	0	2	0	0	0	0	0	2	1	0	0	0	0	0	2	12	18	12	6	2	858
1	2	3	1	3	2	2	2	2	2	1	1	1	0	2	0	0	0	0	1	0	1	0	0	0	2	13	58	13	2	1	855
1	1	3	1	0	0	0	0	0	0	0	1	2	0	0	2	1	0	0	2	0	0	0	0	0	1	0	65	0	3	2	848
2	2	3	1	2	0	1	1	0	1	0	0	2	0	2	0	0	0	0	1	0	0	0	0	0	1	5	70	5	2	1	856
1	2		1	1	0	0	0	0	0	0	1	1	0	0	0	1	2	0	2	0	0	0	0	0	2	1	65	1	5	2	855
1	2		1	1	2	1	2	1	2	0	0	1	0	0	2	0	0	0	1	0	1	0	0	0	3	9	63	9	3	1	851
1	1	1	1	0	1	0	1	2	2	0	0	1	0	0	0	0	2	0	2	0	0	0	0	0	4	6	57	6	5	1	811
1	1	2	2	3	1	2	3	2	2	0	1	2	1	0	1	0	0	0	1	1	0	0	0	0	2	13	22	13		1	854
	1	3	1	0	0	0	1	0	0	0	1		1	0	1	1	0	0	1	0	0	0	0	1	1	1	67	1		1	855
1	1	1	1	0	2	2	2	2	2	0	1	2	0	0	2	0	0	0	1	0	0	0	0	1	2	10	46	10	3	1	850
1	1	3	1	1	2	1	1	2	1	0	1	2	0	0	2	0	0	0	2	0	0	0	0	0	2	8	17	8	3	1	807
1	1	1	1	4	2	2	2	2	2	0	0	2	0	0	0	0	2	0	1	0	0	0	0	1	2	14	63	14	5	1	811
1	2	1	2	1	1	0	2	3	0	0	0	2	0	0	2	0	0	0	1	0	0	0	0	0	3	7	52	7	3	1	848
1	1		1	1	0	0	0	1	0	0	0	2	0	0	0	0	2	0	2	0	0	0	0	0	1	2	70	2	5	1	811
1	2	3	1	2	0	0	2	1	2	0	0	2	0	0	0	0	2	0	2	0	0	0	0	0	2	7	16	7	5	1	811
1	1	3	1	0	0	0	0	0	0	0	1		0	0	2	0	0	0	1	0	1	0	0	0		0	71	0	3	1	848
1	2	3	2	1	1	1	1	1	1	0	1	2	1	1	0	1	0	0	2	0	0	0	0	0	2	6	64	6		1	848
1	2	3	1	1	1	2	4	1	0	0	0	2	0	0	0	0	0	2	1	0	0	0	0	1	1	9	71	9	6	1	811
1	1	1	1	0	0	0	0	0	0	0	0	2	0	0	2	0	0	0	2	0	0	0	0	0	2	0	58	0	3	1	858
2	2	3	1	0	0	0	0	0	0	0	0	2	0	0	0	0	2	0	2	0	0	0	0	0	3	0	95	0	5	1	807
1	2	3	1	2	2	2	1	2	0	0	0	1	1	0	2	1	0	0	2	0	0	0	0	0	1	9	62	9	3	2	848
1	1	3	1	0	0	0	0	0	0	0	1	2	1	0	1	0	0	0	1	0	1	0	0	0	1	0	62	0		1	851
1	2		1	2	1	1	1	2	1	0	1	2	0	2	0	0	0	0	1	0	0	0	0	1	2	8	59	8	2	1	851
1	2	3	1	2						0	0	2	0	0	2	0	0	0	2	0	0	0	0	0	2	2	57		3	1	811
2	1	1	1	1	0	0	1	2	1	0	0	2	0	0	0	0	2	0	2	0	0	0	0	0	4	5	38	5	5	1	848
1	1	3	1	2	1	1	2	1	3	0	0	2	0	0	0	0	2	0	2	0	0	0	0	0	4	10	60	10	5	1	811
1	2	3	1	1	1	1	1	0	1	0	0	2	0	2	0	0	0	0	2	0	0	0	0	0	1	5	73	5	2	1	855
1	2	1	1	3	1	0	2	3	0	0	0	2	0	0	0	0	0	2	1	0	0	0	0	0	4	9	55	9	6	1	811
1	1	3	1	1	2	2	1	0	1	0	0	2	1	0	1	1	0	0	1	0	1	0	0	0	2	7	69	7		1	855
1	2	3	1	2	2	2	2	1	1	1	0	1	0	0	2	0	0	0	1	0	0	0	0	0	2	10	63	10	3	1	854
1	2	1	1	1	0	0	0	2	0	0	0	2	0	0	2	0	0	0	1	0	0	0	0	1	2	3	53	3	3	2	852
1	1		1	2	2	1	2	1	2	0	0	2	0	0	0	0	2	0	2	0	0	0	0	0	2	10	30	10	5	1	807
1	2	3	1	3	2	2	2	2	1	0	0	1	1	0	2	0	1	0	1	0	1	0	0	1	2	12	61	12	3	1	852
1	2	3	1	0	0	0	0	0	0	0	1	2	0	0	2	0	0	0		0	0	0	0	0		0	17	0	3	1	811
1	2	3	1	0	0	0	1	1	0	0	0	2	2	0	0	0	0	0	1	0	0	0	0	0	2	2	44	2	1	2	854
1	2		1	1	1	1	2	1	1	1	1	2	0	2	0	0	0	0	2	0	0	0	0	0	1	7	67	7	2	1	848
	1	3	1	3	4	4	4	4	4	0	1	2	0	2	0	0	0	0	1	0	1	0	0	0	2	23	62	23	2	1	851
1	2	3	1	2	0	1	0	1	1	0	0	1	0	0	0	0	2	0	1	0	0	0	0	1	1	5	82	5	5	1	848
1	2	3	1	0	0	0	0	0	0	0	0	2	0	0	2	0	0	0	2	0	0	0	0	0	2	0	23	0	3	1	811
1	2		1	1	1	1	1	1	0	0	1	2	0	0	2	1	0	0	1	0	1	0	0	0	2	5	59	5	3	1	850
2	1	3	1	2	1	2	2	3	2	1	0	1	0	0	2	0	0	0		0	0	0	0	0	2	12	17	12	3	1	848
1	1	3	1	2	1	0	1	3	0	0	0	2	1	0	1	0	0	0	2	0	0	0	0	0	1	7	63	7		1	850
1	2	1	1	0	0	0	0	0	0	0	0	2	0	0	2	0	0	0	1	0	0	0	0	0	2	0	33	0	3	2	851
1	2		1	0	0	0	0	1	2	0	0		0	0	0	0	2	0	1	0	1	0	0	0	3	3	67	3	5	1	811
2	1		1	1	1	2	1	2	1	0	0	2	0	0	0	0	0	2	2	0	0	0	0	0	1	8	83	8	6	2	851
1	1	3	1	0	1	0	1	1	0	0	1	2	0	0	2	0	0	0	1	0	1	0	0	0		3	63	3	3	2	854
1	2	1	1	3	1	0	1	1	1	0	0	1	0	0	0	0	2	0	1	0	0	1	0	0	2	7	38	7	5	1	811
1	2		1	2	0	1	1	0	0	0	0	2	1	0	1	1	0	0	1	0	1	0	0	0	1	4	57	4		1	853
1	2		1	1	1	2	1	0	2	0	0	2	0	0	0	0	2	0	2	0	0	0	0	0	2	7	78	7	5	1	807
1	1	1	1	0	0	0	0	0	0	0	0	2	0	0	0	0	2	0	1	0	0	0	0	1	3	0	44	0	5	1	849
	2		1	0	0	0	0	0	0	0	1	2	0	0	2	0	0	0	1	0	0	0	0	1	2	0	40	0	3	1	848
1	2	3	1	0	0	0	0	0	0	0	0	2	0	0	2	0	0	0	2	0	0	0	0	0	2	0	18	0	3	2	851
1	2	1	1	1	0	1	1	1	0	0	0	2	0	0	0	0	2	0	2	0	0	0	0	0	2	4	38	4	5	1	807
1	2		1	1	0	0	1	1	0	0	0	2	0	0	0	0	2	0	2	0	0	0	0	0	2	3	76	3	5	1	848
1	2		1	2	2	2	2	2	1	1	0	2	0	0	1	1	0	1	1	0	1	0	0	1	1	11	67	11		1	848
1	1	1	1	0	0	0	0	0	0	0	0		0	0	0	0	2	0	2	0	0	0	0	0	1	0	62	0	5	1	807
1	2			2	3	2	1		2	0	1	2	1	0	1	1	0	0		0	0	0	0	0	2	10	72			1	851
1	1	1	1	1	2	1	1	1	1	0	1	2	0	0	2	0	0	0	1	0	0	0	0	0	2	7	50	7	3	1	851
1	2	2	1	0	0	0	0	1	0	0	0	2	1	0	1	0	0	1	1	0	1	1	1	0	3	1	58	1		1	855
1	1	3	1	0	0	0	0	1	0	1	1	2	1	2	0	0	0	1	1	0	1	0	1	0	2	1	61	1	2	1	854
1	2	3	1	2	2	1	2	0	0	1	1	1	1	2	0	1	0	0	1	0	1	0	0	1	2	7	56	7	2	1	848
2	1	2	1	2	2	2	2	2	2	0	1	2	0	0	2	0	0	0	1	1	0	0	0	0	1	12	67	12	3	2	848
2	2	3	1	3	4	2	3	4	4	0	0	2	0	0	2	1	0	0	2	0	0	0	0	0	2	20	82	20	3	1	807
1	2	2	1	1	0	0	0	0	0	0	1	1	0	0	0	0	2	0	2	0	0	0	0	0	3	1	46	1	5	1	848
1	2			4	4	4	4	4		0	1	2	0	0	0	0	0	0		0	0	0	0	0	1	20	84			1	855
1	1		1	2	1	0	0	0	0	0	0	2	1	2	1	1	0	0	2	0	0	0	0	0	1	3	64	3	2	1	851
1	2	1	1	2	0	0	0	0	0	0	1	1	1	0	0	0	2	1	1	0	1	1	0	1	2	2	32	2	5	2	848
1	1	1	1	0	0	0	0	0	2	0	0	2	0	0	2	0	0	0	1	0	0	0	0	0	1	2	32	2	3	1	851
1	1	3	1	0	0	0	0	0	0	1	1	2	1	1	0	0	0	0	2	0	0	0	0	0	2	0	66	0		1	848
1	2	3	1	1	2	2	1	1	1	0	1	2	0	0	2	0	0	0	1	0	1	0	0	0	2	8	31	8	3	2	853
1	2	3	1	4	4	4	4	3	2	0	0	2	0	2	0	0	0	0	1	0	1	0	0	1	2	21	67	21	2	1	848
1	2		1	0	0	1	0	0	0	0	0	2	0	2	0	0	0	0	1	0	1	0	0	0	3	1	68	1	2	1	850
1	1		1	1	2	1	2	2	1	0	0	2	0	0	0	0	0	2	1	0	1	0	0	0	1	9	25	9	6	1	851
1	2	3	1	1	1	1	1	0	0	0	1	2	0	0	2	0	0	0		0	0	0	0	0	3	4	26	4	3	2	855
1	2		1			1		1		0	0		0	2	0	0	0	0		0	0	0	0	0		2	79		2	1	849
1	2	3	2	4	0	1	4	1	4	0	1	2	0	0	1	1	0	0	2	0	0	0	0	0	3	14	57	14		1	850
2	1	1		1	2	2	2	2	2	0	0	2	0	0	2	0	0	0	1	0	0	1	0	0	2	11	20	11	3	1	855
1	2		2	1	1	2	2	0	0	0	1	1	1	0	1	0	0	0	2	0	0	0	0	0	2	6	60	6		1	848
1	1	1	1	0	0	0	0	0	0	1	0	1	0	0	2	0	0	0	2	0	0	0	0	0	3	0	38	0	3	1	853
	1		1		4					0	0	2	0	2	0	0	0	0	1	0	0	0	0	1	1	4	88		2	1	855
1	2		1		2		2	1	0	1	1	1	0	0	1	1	0	1	1	0	0	0	0	0		5	81			1	848
1	1		1	0	0	0	0	0	1	1	1	1	1	0	1	0	0	0	1	0	1	0	0	0	2	1	75	1		1	853
1	1	1	1	0	0	0	0	0	0	0	0	2	1	0	2	0	0	0	2	0	0	0	0	0	4	0	46	0	3	1	858
1	1	1	1	0	0	1	0	0	0	0	0	2	0	2	0	0	0	0	2	0	0	0	0	0	2	1	36	1	2	1	848
2	2		1	1	0	1	1	1	0	1	1	2	0	0	0	0	2	0	2	0	0	0	0	0	2	4	73	4	5	1	848
1	2	3	1	0	3	1	2	2	3	1	1	2	1	0	2	1	1	0	1	0	1	0	0	0	3	11	62	11	3	2	854
1	1		1	2	2	2	2	2	1	0	1	2	1	2	0	1	0	0	2	0	0	0	0	0	1	11	74	11	2	1	855
2	2	3	1	0	0	0	0	0	0	0	0	2	0	0	2	0	1	0	2	0	0	0	0	0	4	0	18	0	3	1	848
1	2	1	1	1	1	1	1	1	0	1	1	2	1	1	1	1	0	0	1	0	0	0	0	0	2	5	32	5		1	848
1	2		1	4	4	3	4	2	4	0	0	1	0	0	0	0	2	0	2	0	0	0	0	0	4	21	41	21	5	1	811
1	2		1	0	0	0	0	1	0	0	1	1	0	0	0	0	2	0	1	0	0	0	0	1	1	1	76	1	5	1	811
1	1	3	1	0	0	0	0	0	0	1	1	2	0	0	0	0	2	0	2	0	0	0	0	0	1	0	75	0	5	1	811
	1		1					2		0	1		0	0	0	0	2	0		0	0	0	0	0	1	2	83		5	1	803
1	1	3	1	2	2	2	2	2	1	0	1	2	1	2	0	1	0	0	2	0	0	0	0	0	4	11	78	11	2	1	850
1	1	1	1	0	0	0	0	0	0	0	0	2	1	0	2	1	0	0	1	0	0	1	0	0	4	0	31	0	3	2	855
2	1	1	1	0	0	0	0	0	0	0	0	2	0	0	0	0	2	0	1	0	0	0	0	1	1	0	70	0	5	1	811
1	2	3	1	1	1	0	0	0	0	0	0	2	0	0	0	0	2	0	2	0	0	0	0	0	4	2	45	2	5	1	811
1	1	1	1	0	0	0	0	0	0	1	1	2	0	0	1	1	0	0	1	0	0	0	0	0	2	0	28	0		2	848
1	1		1	2	1	1	2	1	1	1	0	2	0	0	0	0	2	0	2	0	0	0	0	0	1	8	81	8	5	1	848
1	1		1	3	0	2	1	1	1	1	1	1	1	0	2	1	0	0	1	0	1	0	0	0	1	8	75	8	3	1	850
1	2		1	4	4	4	4	4	4	0	0	2	1	0	0	1	0	1	1	0	0	0	0	0	2	24	70	24		1	848
1	1	1	1	2	1	1	1	1	1	1	0	1	1	0	2	1	0	1	1	0	1	0	0	1	3	7	37	7	3	1	853
1	2	3	1	0	0	0	0	0	0	0	0	2	0	0	0	0	2	0	2	0	0	0	0	0	2	0	79	0	5	1	811
1	1		1	1	1	1	2	1	0	0	0	1	0	0	2	0	0	0	2	0	0	0	0	0	2	6	73	6	3	1	855
1	1	1		2	1	1	1	2	2	0	0	2	0	0	2	0	0	0	2	0	0	0	0	0	4	9	44	9	3	1	850
1	2	3	1	1	0	2	0	0	0	1	0	2	0	0	0	0	0	2	2	0	0	0	0	0	1	3	68	3	6	1	848
1	1	3	1	0	0	0	0	0	0	0	0	2	1	0	0	1	1	0	2	0	0	0	0	0	2	0	62	0		1	848
1	1	3	2	0	0	0	0	0	0	0	0	2	0	0	2	0	0	0	2	0	0	0	0	0	4	0	60	0	3	1	848
1	2	3	1	0	0	1	0	0	0	0	0	2	0	0	2	1	0	0	2	0	0	0	0	0	2	1	24	1	3	1	852
1	1	3	1	1	1	1	1	1	1	0	1	2	1	0	0	1	0	0	1	0	0	0	0	0	3	6	17	6		1	848
1	2	1	1	0	1	1	1	1	0	0	0	2	0	0	0	1	1	0	1	0	0	0	1	0	2	4	27	4		1	811
1	2	3	1	0	0	0	0	0	0	0	0	2	1	0	2	1	0	0		0	0	0	0	0	1	0	16	0	3	1	854
1	1	1	1	1	2	1	1	1	0	0	0	2	0	0	1	1	1	0	1	0	0	0	0	0	2	6	48	6		1	852
1	2	3	1	0	2	0	0	0	0	0	0	2	0	0	0	1	2	0	2	0	0	0	0	0	2	2	56	2	5	1	848
1	1	1	1	0	4	1	2	1	1	0	0	2	0	0	2	0	0	0	1	0	0	0	0	0	4	9	35	9	3	1	851
1	2		1	1	1	0	1	0	0	0	1	1	0	0	0	0	2	0	2	0	0	0	0	0	3	3	74	3	5	1	848
1	1	1	1	4	4	4	4	4	1	0	0	2	0	0	2	0	0	0	1	0	0	0	0	0	2	21	45	21	3	1	811
1	2	1	1	0	0	1	0	0	0	1	0	2	1	0	1	1	2	0	2	0	0	0	0	0	3	1	22	1	5	1	848
1	1	3	1	1	0	1	0	0	2	0	1	2	1	2	1	1	0	0	1	0	0	0	0	1	2	4	73	4	2	1	848
1	2	3	1	0	0	0	0	0	0	0	1	1	1	2	0	0	0	0	2	0	0	0	0	0	2	0	16	0	2	1	848
1	2	2	1	1	0	0	0	0	0	0	1	2	0	0	0	0	2	0	2	0	0	0	0	0	2	1	61	1	5	1	811
2	1	1	1	1	0	1	0	0	0	0	1	2	1	0	2	0	0	0	1	0	0	0	0	1	1	2	22	2	3	1	855
2	2	3	1	0	0	0	1	0	0	0	0	2	1	0	0	0	0	2		0	0	0	0	0		1	86	1	6	1	855
1	1	3	1	2	3	3	4	2	4	0	0	2	0	2	0	0	0	0	1	0	0	0	0	0	1	18	74	18	2	1	856
1	2		1	2	1	2	1	2	1	0	1		0	0	0	1	2	0	2	0	0	0	0	0	2	9	80	9	5	1	848
1	2	3	1	1	0	1	1	1	0	0	0	2	0	0	0	1	2	0		0	0	0	0	0	2	4	62	4	5	1	848
1	1	3	1	0	0	1			0	0	0	2	0	0	0	0	2	0	1	0	0	0	0	1	1	1	65		5	1	811
1	2	3	1				1	3		0	0	2	1	1	1	1	0	0	1	0	1	0	0	0	2	4	45			1	851
1	2	2	1	0	0	0	0	0	0	0	1	2	0	2	0	0	0	0	1	0	0	0	0	1	1	0	62	0	2	1	849
1	2	3	1	2	2	2	3	3	4	0	1	2	0	1	0	1	0	0	1	0	1	0	0	0	3	16	42	16		1	853
1	2	3	1	1	0	0	0	0	0	1	1	2	0	0	1	1	0	0	1	0	1	0	0	0	2	1	66	1		2	848
1	2	3	1	2	1	2	2	2	2	1	1	2	0	0	2	0	0	0	1	0	1	0	0	0	2	11	73	11	3	1	848
1	2	3	1	2		0	4	2	1	0	0	2	1	0	2	1	0	0	2	0	0	0	0	0	2	9	66		3	1	851
1	2	3	1	2	1	2	2	2	2	0	0	2	0	2	0	1	1	0	1	0	1	0	0	0	1	11	63	11	2	1	855
1	2		2	2		1	1	3	2	0	1	2	0	2	0	0	0	0	2	0	0	0	0	0		9	78		2	1	849
1	2	3		2	2	2	2	2	2	1	0	1	0	2	1	1	0	0	1	0	1	0	0	0	2	12	25	12	2	1	848
1	2	3		1	2	1	3	3	3	0	0	2	0	0	0	0	2	0	2	0	0	0	0	0	2	13	33	13	5	1	807
1	2	1		4	3	3	2	1	1	1	1	1	0	0	2	0	0	0	1	0	0	0	0	1	2	14	62	14	3	1	851
1	1	3	1	2	2	2	2	2	1	0	1	2	1	0	2	0	0	1	2	0	0	0	0	0	3	11	64	11	3	1	848
1	1	3	1	1	0	1	0	2	2	0	0	2	0	0	0	0	2	0	2	0	0	0	0	0	4	6	64	6	5	1	848
2	2	3	1	0	0	0	0	0	0	0	0	2	0	0	0	0	0	2	2	0	0	0	0	0	1	0	96	0	6	1	807
1	2	2	1	3	1	1	2	1	3	0	0	2	1	0	0	0	2	0	2	0	0	0	0	0	4	11	35	11	5	1	811
1	2		2							1	1		0	0	0	0	0	2		0	0	0	0	0			71		6	1	811
1	1	1	1	0	0	0	0	0	0	0	0		0	0	0	0	2	0	1	0	0	0	0	1	2	0	40	0	5	1	811
1	2	3	1	3	2	2	1	1	0	0	0	2	0	0	0	0	0	0	1	0	0	0	0	0	1	9	63	9		1	811
1	1	3	1	0	0	0	0	0	0	0	0	2	0	0	2	0	0	0	1	0	1	0	0	0	2	0	26	0	3	2	855
1	2		1	1	1	1	2		1	0	1	2	0	0	2	0	0	0		0	0	0	0	0		6	75		3	1	853
1	2		1	3	0	3	1	0		0	1		0	2	0	0	0	0	1	0	0	0	0	0		7	62		2	1	851
1	2	1	1	3	2	2	2	1	1	0	0	1	0	2	0	0	0	0	1	0	0	0	0	0	2	11	32	11	2	1	848
1	2	3	1	0	0	0	0	0	0	0	1	2	1	1	0	0	0	0	1	0	1	0	0	1	2	0	69	0		1	849
1	1	3	1	1	0	1	1	1	1	0	1	2	1	1	0	1	0	0	1	0	0	0	0	0	2	5	63	5		1	855
1	1	1	1	0	0	0	0	0	0	1	1	2	0	0	0	0	0	0	2	0	0	0	0	0	2	0	57	0		1	848
1	1	3	2	3	4	3	4	3	3	1	1	1	1	0	2	1	1	0	1	0	0	0	0	0	2	20	64	20	3	2	855
1	2	3	1	4	1	2	2	0	1	1	1	2	0	0	2	0	0	0	1	0	0	0	0	0	2	10	32	10	3	1	848
1	2	3	1	2	0	0	1	0	1	0	0	2	1	0	2	1	0	1	1	0	1	0	0	0	3	4	36	4	3	2	848
1	2	2	1	1	2	1	2	1	3	0	0	1	0	2	0	1	0	0	1	0	0	0	0	0	2	10	38	10	2	1	848
1	1	2	1	1	1	1	1	1	0	0	1	1	0	0	2	0	0	0	1	0	1	0	0	1	4	5	53	5	3	1	855
1	2	1	1	1	1	2	2	2	1	0	0	2	0	0	2	0	0	0	1	0	0	0	0	0	2	9	43	9	3	1	858
1	2		1							0	0		1	0	0	0	2	0		0	0	0	0	0	2		61		5	1	848
1	2	2	1				1		0	0	1	2	0	0	0	0	2	0	1	0	0	0	0	1	2	1	65		5	1	848
1	2	2	1	1	2	2	2	2	2	0	1	2	0	0	2	0	0	0	1	0	0	1	1	0	4	11	28	11	3	2	855
1	1		1	0	0	0	0	0	0	0	1	1	0	2	0	0	0	0		0	0	0	0	0	1	0	77	0	2	1	848
1	2	3	1	0	0	0	0	0	0	0	0	2	0	0	0	0	2	0	2	0	0	0	0	0	3	0	70	0	5	1	811
1	1	1	1	2	0	0	1	1	0	0	1	2	0	0	2	0	0	0	1	0	0	0	0	0	2	4	47	4	3	2	848
1	1	1	2	0	0	0	0	0	0	1	0	2	0	0	1	1	0	0	1	0	0	1	0	1	4	0	43	0		2	848
1	2	3	1	2	2	0	0	0	0	0	1	2	0	0	2	0	0	0	2	0	0	0	0	0		4	83	4	3	2	851
1	2	2	1	0	0	0	0	0	0	0	1	2	0	0	0	0	2	0	1	0	0	0	0	0	2	0	57	0	5	1	807
1	1	3	1	1	0	0	0	0	0	0	0	2	0	0	0	0	2	0	2	0	0	0	0	0	1	1	82	1	5	1	811
1	1		1	0	0	0	0	0	0	0	1	2	0	0	2	0	0	0	1	0	0	0	0	1	1	0	49	0	3	1	855
1	2	3	1	1	2	2	2	2	2	0	0	2	0	0	2	0	0	0	2	0	0	0	0	0	1	11	28	11	3	1	851
1	2	3	1	0	0	0	1	1	1	0	0	2	0	0	2	0	0	0	1	0	0	0	0	0	3	3	37	3	3	1	811
1	2	1	1	1	1	1	3	2	0	0	0	2	1	0	2	1	0	0	1	0	0	0	0	0	4	8	33	8	3	1	851
1	1	1	1	2	2	0	2	0	1	0	1	2	0	0	2	0	0	0	1	0	0	0	0	1	2	7	43	7	3	1	855
1	2	3	1	1	1	2	1	2	0	0	0	2	1	0	2	1	0	0	1	0	1	0	0	0	2	7	51	7	3	1	855
1	2	3	1	2	1	2	2	2	3	1	0	1	1	0	2	1	0	1	1	0	0	0	0	1	2	12	58	12	3	1	848
2	2		2							0	0		0	0	0	0	0	2	2	0	0	0	0	0	1		87		6	1	811
1	1		1	0	0	0	0	0	0	0	0	2	0	0	0	0	2	0	2	0	0	0	0	0	2	0	28	0	5	1	807
1	2		1	2	4	2	2	1	1	0	0	1	0	0	2	0	0	0	2	0	0	0	0	0	1	12	76	12	3	1	855
1	1	3	1							0	0		0	2	0	0	0	0	1	0	1	0	0	0	4		72		2	1	854
1	2	1	1	1	0	2	2	0	0	0	0	2	0	0	2	0	0	0	2	0	0	0	0	0	3	5	27	5	3	1	807
1	2	3	1	2	1	1	1	1	0	0	0	2	0	0	2	0	0	0	1	0	0	0	0	0	2	6	50	6	3	1	853
1	1	3	1	0	0	0	0	0	0	0	0	2	0	0	0	0	2	0	2	0	0	0	0	0	1	0	61	0	5	1	811
1	2	1	1	2	2	2	2	3	2	0	1	2	1	0	2	1	0	0	1	0	0	0	0	0	4	13	54	13	3	1	848
1	2	3	1	0	0	0	1	1	0	0	1	2	0	0	2	0	0	0	1	0	1	0	0	1		2	58	2	3	2	854
2	1			3					2	0	1	2	0	0	0	0	0	0	2	0	0	0	0	0		5	78			1	803
1	2		1	1	0	0	0	1	0	0	1	1	0	0	0	0	2	0	1	1	0	0	1	0	1	2	71	2	5	1	807
1	2	3	1	3	3	2	1	0	0	0	0		0	0	0	0	2	0	1	0	1	0	0	0	3	9	71	9	5	1	848
2	2	3	1	0	0				0	1	0	1	1	0	1	1	2	0	2	0	0	0	0	0		0	82		5	1	848
1	2	3	1	2	1	1	3	1	2	0	0	1	1	0	2	1	0	0	1	0	1	0	0	0	2	10	45	10	3	1	851
1	1	3	1	0	0	0	0	0	0	0	1	1	0	0	0	2	0	0	1	0	0	0	0	0	2	0	77	0	4	2	848
1	2	3	1	2	3	3	1	1	2	0	1	1	1	0	1	1	0	0	1	0	1	0	0	1	2	12	64	12		2	853
1	2	1	1	1	3	3	3	3	3	0	0	1	0	0	2	0	0	0	1	0	0	0	0	1	3	16	33	16	3	1	848
1	2	1	1				1	0	0	0	1	2	0	0	0	0	2	0	1	0	0	0	0	1	3	1	67		5	1	848
1	2	3	2	0	0	0	0	0	0	0	0	2	0	0	0	0	2	0	2	0	0	0	0	0	2	0	18	0	5	1	811
1	2		1	0	0	0	2	2	0	1	1	2	0	1	0	1	0	0		0	0	0	0	0	2	4	75	4		1	855
2	2	3	2							0	0	2	0	0	0	0	0	2	2	0	0	0	0	0	2		93		6	1	848
1	2	1	1	0	0	0	2	2	0	0	0	2	0	0	2	1	0	0	2	0	0	0	0	0	3	4	40	4	3	2	848
1	2	3	1	0	0	0	0	0	0	1	0	1	1	2	0	0	0	1	1	0	0	0	0	0	2	0	74	0	2	1	848
1	2	3	1	0	0	1	0	0	0	0	0	2	0	0	0	0	2	0	2	0	0	0	0	0	2	1	17	1	5	1	811
1	2	3	1	2	2	2	2	2	2	0	1	2	0	0	2	1	0	0	1	0	1	0	0	0	1	12	65	12	3	2	811
1	2	3	1	2	0	1	1	0	0	0	1	2	0	0	2	0	0	0	2	0	0	0	0	0	2	4	57	4	3	1	851
1	2	1	1	1	2	1	2	1	3	1	0	2	1	0	0	0	0	1	1	0	0	0	0	1	3	10	30	10		1	853
1	2	3	1	1	1	0	2		2	0	0	2	0	0	2	0	0	0	2	0	0	0	0	0	1	6	46		3	1	807
2	1	1	1	0	0	0	0	0	0	0	0	2	0	0	2	0	0	0	2	0	0	0	0	0		0	39	0	3	2	855
1	2		2	1	2	3	4	4	4	0	0	2	0	0	0	0	2	0	2	0	0	0	0	0	3	18	22	18	5	1	807
	1		1	0	0	0	0	1	1	0	0	2	0	0	0	2	0	0	2	0	0	0	0	0	1	2	82	2	4	2	850
1	2	3	1	0	0	0	0	1	0	0	1	2	1	0	2	1	0	1		0	0	0	0	0	2	1	73	1	3	2	851
1	1	2	1	2	2	1	1	0	0	0	1	2	2	0	0	0	0	0	1	0	1	0	0	0	3	6	71	6	1	2	854
1	1	1	1	0	0	0	0	0	0	0	0	2	0	0	1	1	2	0	2	0	0	0	0	0	4	0	26	0	5	1	848
1	1		1	2	1	1	1	2	1	0	1	2	0	0	0	0	0	0		0	0	0	0	0		8	81	8		1	851
1	1	1	1	0	0	0	0	0	0	0	1	2	0	0	0	0	0	2	1	0	0	0	0	1	4	0	26	0	6	2	854
1	1	3	1	3	1	1	2		0	0	1	2	0	0	2	0	0	0	1	0	0	0	0	1	1	7	77		3	1	811
1	2	3	2	0	1	1	1	1	0	0	0	2	1	0	2	0	0	0	2	0	0	0	0	0	2	4	37	4	3	1	855
	1	3	1	0	0	1	1	0	0	0	1	2	1	0	0	1	2	0	1	0	0	0	0	0	2	2	60	2	5	1	855
1	2	3	1	0	0	0	0	0	0	0	0	2	0	0	0	0	2	0	2	0	0	0	0	0	1	0	80	0	5	1	811
1	2	2	1	1	0	1	2	3	0	1	1	2	1	0	1	0	0	0	1	0	0	0	0	1	2	7	51	7		1	848
1	2	1	1	0	0	0	0	0	0	0	0	1	0	0	2	0	0	0	1	0	0	0	0	1	3	0	26	0	3	2	848
2	1	3	2							0	0	2	0	0	0	0	0	2		0	0	0	0	0	1		59		6	2	850
1	2		1	4	1	2	4	3	0	0	0	1	0	0	2	0	0	0	1	0	1	0	0	0	2	14	45	14	3	1	851
1	2	3	1	0	0	0	0	0	0	0	1	1	0	0	2	0	0	0	1	0	1	0	0	0	2	0	63	0	3	2	848
2	1	3	1	4	4	3	4	4	3	0	1	1	1	2	0	1	0	0		0	0	0	0	0	1	22	68	22	2	1	848
1	2	3	2	3	4	3	4	4	2	0	1	1	2	2	0	0	0	0	1	0	0	0	0	0	2	20	75	20	2	1	854
1	2	3	1	0	2	0	1	0	0	0	1	2	1	2	0	1	0	0	1	0	0	0	0	0	2	3	16	3	2	1	853
1	2		1	1	1	0	0	0	0	0	1	2	0	0	0	0	2	0	2	0	0	0	0	0	2	2	50	2	5	1	848
1	2	3	1	2	3	3	4	2	3	1	0	1	1	0	1	1	0	0	1	0	1	0	0	0	2	17	24	17		2	848
1	2		1		3	3	4	2	4	0	1	1	0	2	0	0	0	0	1	0	0	0	0	0	3	16	71		2	2	855
2	1	3	1	1	0	0	0	2	0	0	1	2	0	0	2	0	0	0	1	0	0	0	0	1	1	3	17	3	3	2	855
1	1	1	1	2						0	1	2	0	0	1	0	2	0	1	0	1	1	0	1		2	62		5	1	848
1	2	1	1	4	1	1	0	1	0	0	0	2	0	0	1	1	1	0	2	0	0	0	0	0	3	7	38	7		1	848
1	2			0	0	0	0	0	0	0	0		0	0	0	0	0	0		0	0	0	0	0		0	73	0		1	807
1	2		1	1	1	1	1	1	1	0	1	2	0	0	0	0	0	0	2	0	0	0	0	0	1	6	75	6		1	811
1	2	3	1	1	1	1	1	2	2	1	1	2	0	0	0	0	2	0	1	0	1	0	0	0	2	8	59	8	5	1	848
1	1	3	1	2	1	2	4	2	1	0	1	2	0	2	0	0	0	0	1	0	0	0	0	0	2	12	84	12	2	1	848
1	2	3		3	3		2	2	1	0	0	2	0	0	0	0	2	0	1	0	0	0	0	0		11	70		5	1	807
1	2	3	1			1	2			0	0	2	1	0	0	1	2	0	1	0	0	0	0	1	1	3	63		5	1	811
2	2	3	1	0	0	0	0	0	0	0	0	2	1	0	0	0	0	2	2	0	0	0	0	0	2	0	23	0	6	2	851
1	2	3	1	2	1	0	0	0	0	0	0	2	0	0	0	0	2	0	2	0	0	0	0	0	1	3	72	3	5	1	811
1	2	3	1		1	2	2	2	2	1	1	1	0	0	0	2	0	0	2	0	0	0	0	0	3	9	29		4	2	851
1	2	3	1	2	2	2	2	2	2	0	1	2	0	0	0	0	2	0		0	0	0	0	0	2	12	17	12	5	1	852
1	2	1	1	3	1	2	2	1	0	1	0	1	0	0	1	2	0	0	1	0	0	0	0	1	3	9	46	9	4	1	848
1	2		1	2	2	2	2	2	1	0	0	1	0	0	2	0	0	0	1	1	1	1	0	0	2	11	25	11	3	2	854
1	1	1	1	0	0	0	0	0	0	1	1	2	1	0	1	1	2	0	1	0	0	0	0	0	2	0	59	0	5	1	848
1	2		1	0	0	0	0	0	0	1	1	2	0	0	0	2	0	0	1	0	1	0	0	1	2	0	49	0	4	1	848
2	1	1	1	2	2	1	2	2	1	0	1	1	0	0	2	0	0	0	2	0	0	0	0	0	2	10	43	10	3	1	853
1	2	1	2	2	0	1	0	2	0	0	1	2	1	0	1	1	0	0	1	0	0	0	0	0	2	5	27	5		2	853
1	2	9	1	0	1	0	1	0	0	0	1	1	0	0	2	0	0	0	1	0	0	0	0	0	3	2	23	2	3	1	853
1	2	1	1	0	0	0	0	0	0	0	0	1	1	0	0	0	1	0	2	0	0	0	0	0	3	0	59	0		1	848
1	1	1	1	0	0	0	0	0	0	0	0	2	0	0	2	0	0	0	2	0	0	0	0	0	1	0	54	0	3	1	848
1	2	3	1	1	0	2	1	0	0	0	0	2	1	0	0	0	1	0	2	0	0	0	0	0	1	4	57	4		1	848
1	2	1	1	0	2	2	2	2	2	0	1	2	0	0	0	0	0	0	2	0	0	0	0	0	3	10	60	10		1	848
1	2	3	1	4	2	1	1	0	2	0	0	1	0	0	0	2	0	0	1	0	0	0	0	1	2	10	65	10	4	1	848
1	2	3	2	3	3	3	3	3	3	0	1	1	0	0	1	1	2	0	2	0	0	0	0	0	2	18	62	18	5	1	848
1	1		1	0	0	0	0	0	0	1	1	2	0	0	2	0	0	0	1	0	0	0	0	0	2	0	70	0	3	1	854
2	1	1	1	1	0	0	0	0	0	0	0	2	0	0	2	0	0	0	2	0	0	0	0	0	2	1	35	1	3	2	850
1	1	1	1	2	3	1	2	3	1	0	0	2	0	2	0	0	0	0	1	0	0	1	0	0	2	12	40	12	2	1	807
1	1	3	1	0	0	0	0	0	0	0	1	2	0	0	2	0	0	0	2	0	0	0	0	0	4	0	18	0	3	1	855
1	2	3	1	2	2	2	3	2	2	0	0	2	1	0	2	1	0	0	1	0	1	0	0	0	2	13	30	13	3	2	855
1	2	2	1	2	1	1	2	2	1	1	1	1	0	2	0	0	0	0	1	0	0	0	0	1	1	9	58	9	2	1	855
1	1	1	1	0	1	1	1	1	1	0	0	2	0	0	2	1	0	0	1	0	0	0	0	1	3	5	34	5	3	2	848
1	1	1	1	0	0	0	2	3	1	1	1	2	1	1	1	1	0	1	2	0	0	0	0	0	3	6	33	6		1	848
1	1	3	1	0	0	0	0	0	0	0	0	2	0	0	0	0	2	0	2	0	0	0	0	0	4	0	73	0	5	2	855
1	2	1	1	4	3	0	3	3	0	0	1	1	0	0	2	0	0	0	1	0	0	0	0	1	2	13	35	13	3	2	853
1	2		1	0	0	0	0	1	0	1	1	2	0	0	0	2	0	0	2	0	0	0	0	0	4	1	81	1	4	2	848
1	1	1	1	1	0	1	0	0	0	1	1	1	1	0	0	1	2	0	2	0	0	0	0	0	2	2	67	2	5	1	848
1	2	1	1	2	1	0	1	1	0	0	0	2	0	0	1	1	2	1	1	0	0	0	0	0	3	5	43	5	5	1	848
1	2	1	1	0	0	0	0	0	0	0	0	2	0	0	0	0	2	0	2	0	0	0	0	0	2	0	50	0	5	1	811
1	1	3	1	2	1	0	1	0	2	0	0	1	0	0	2	0	0	0	1	0	0	0	0	0	2	6	64	6	3	1	848
1	2		1	2	2	2	1	0	1	1	1	2	0	2	0	0	0	0	2	0	0	0	0	0	1	8	79	8	2	1	848
1	1	2		2	3	2	1	0	0	1	1	1	0	2	0	0	0	0	1	0	0	0	0	1	2	8	69	8	2	1	848
1	2	2	1	0	0	0	0	0	0	0	0	2	0	0	0	0	2	0	2	0	0	0	0	0	3	0	52	0	5	1	811
1	1	1	1	0	0	0	0	0	0	0	1	2	0	0	1	1	0	0	1	0	0	0	0	1	4	0	36	0		2	848
1	1	1	1	0	0	1	0	1	0	0	0	2	1	0	2	0	0	0	2	0	0	0	0	0	4	2	36	2	3	1	853
1	2	3	1	0	0	0	0	0	0	0	0	2	1	0	2	0	0	0	2	0	0	0	0	0	2	0	68	0	3	1	855
1	2		1	1	1	1	2	2	2	0	1	2	0	0	0	0	2	0	1	0	1	0	0	1	1	9	56	9	5	1	803
1	1	3	1	1	1	0	1	1	0	1	0	2	1	0	1	0	0	0	1	0	1	0	0	0	2	4	56	4		1	848
1	1	1	1	1	1	0	0	0	0	0	1	2	0	0	2	0	0	0	1	0	0	1	1	0	1	2	55	2	3	2	851
1	2		1	3	2	2	2	2	1	1	1	2	1	1	0	1	0	0	2	0	0	0	0	0	2	12	63	12		1	851
1	1	1	1	0	0	0	0	1	0	0	0	1	0	0	1	1	0	0	2	0	0	0	0	0	2	1	30	1		1	858
1	1	2	2	1	0	0	1	1	1	0	0	1	2	0	0	0	0	0	1	0	1	0	1	0	2	4	54	4	1	1	855
2	2		1	0	0	0	0	0	0	0	0	2	1	0	2	0	0	0	2	0	0	0	0	0	1	0	83	0	3	1	851
1	2		1	1	0	1	0	0	0	0	1	2	0	0	2	0	0	0	2	0	0	0	0	0	2	2	72	2	3	1	854
2	1	3	1	0	0	0	0	0	0	0	1	2	0	0	0	0	0	2	2	0	0	0	0	0	1	0	70	0	6	1	855
2	2	3	1	2	1	1	2	1	1	1	1	2	0	0	0	0	2	0	2	0	0	0	0	0	1	8	76	8	5	1	811
1	2	3	1	1	0	2	2	0	1	0	1	2	0	0	1	1	0	1	1	0	1	0	0	0	3	6	25	6		2	848
1	2	3	1	1	1	1	1	1	1	0	0	1	0	0	2	1	0	0	2	0	0	0	0	0	2	6	60	6	3	2	854
1	1	1	1	1	1	1	1	1	0	1	1	1	1	1	0	0	0	1	1	0	0	0	0	0	2	5	54	5		1	848
1	1	1	1	0	0	2	2	1	2	1	0	2	0	0	0	0	2	0	1	0	0	0	0	1	2	7	56	7	5	1	848
1	2	3	1	2	0	1	1	1	0	0	0	2	0	0	0	0	2	0	1	0	0	0	0	1	2	5	33	5	5	1	807
1	2	3	1	2	2	2	2	2	3	0	0	2	0	0	0	0	2	0	2	0	0	0	0	0	1	13	74	13	5	1	807
1	2	1	1	2	1	1	1	1	3	0	0	2	0	0	0	0	0	2	1	0	0	0	0	0	2	9	33	9	6	1	811
1	2	2	1	1	0	0	1	0	0	0	0	1	1	0	0	1	2	0	1	0	1	0	0	1	3	2	40	2	5	1	848
2	2	3	1	2	1	1	2	2	2	0	0	2	0	0	1	1	0	0	2	0	0	0	0	0	1	10	77	10		2	854
1	2	3	1	0	0	0	0	0	0	0	0	2	0	0	0	0	0	2	2	0	0	0	0	0	3	0	74	0	6	1	807
1	2	3	1	0	0	1	2	0	1	0	0	2	0	2	0	0	0	0	1	0	1	0	0	0	2	4	28	4	2	1	853
1	1	1		1	1	0	0	1	1	0	1	2	1	0	1	0	0	0	1	0	0	0	1	0	3	4	35	4		1	848
1	1	1	1	0	0	0	1	1	0	0	0	2	0	0	2	0	0	0	2	0	0	0	0	0	2	2	37	2	3	1	807
1	2	3	1	1	1	1	1	1	1	0	0	2	0	0	0	0	2	0	2	0	0	0	0	0	1	6	71	6	5	1	811
1	2	3	1	2	0	0	2	0	0	0	1	2	1	0	2	1	0	0	1	0	1	0	0	0	4	4	40	4	3	2	850
1	2	3	1	1	1	0	0	1	1	1	0	1	0	0	0	0	2	0	1	0	0	0	0	0	1	4	70	4	5	1	848
2	1	3	1	1	2	2	2	2	1	0	1	2	0	0	0	0	2	0	1	0	0	0	0	0	1	10	86	10	5	1	807
2	2	3		1	1	1	2	1	0	0	1	2	0	0	0	0	2	0	2	0	0	0	0	0	2	6	17	6	5	2	811
1	1		1	0	0	0	1	0	0	0	0	2	1	0	1	0	0	0	1	0	1	0	0	1	1	1	57	1		1	853
1	1	3	1	0	1	2	3	2	1	0	0	2	0	0	1	1	1	0	2	0	0	0	0	0	4	9	19	9		1	811
2	2	3	1	1	1	1	1	1	1	0	1	2	0	2	0	0	0	0	2	0	0	0	0	0	1	6	81	6	2	1	811
1	2	1	1	0	0	0	0	0	0	0	0	2	1	0	2	1	0	0	2	0	0	0	0	0	2	0	22	0	3	1	851
1	2		1	0	0	0	0	0	0	0	0	2	0	0	0	0	2	0	2	0	0	0	0	0	3	0	85	0	5	1	848
1	2		1	3	3	2	4	3	2	0	0	1	0	0	2	0	0	0	1	0	1	0	0	0	3	17	56	17	3	2	855
1	2	3	1	2	1	2	1	1	1	0	1	2	0	0	0	0	2	0	1	0	0	0	0	1	1	8	72	8	5	1	811
1	1	3	1	0	0	0	0	0	1	0	1	2	0	0	0	0	2	0	2	0	0	0	0	0	2	1	73	1	5	1	848
	1		1	2	2	3	2	3	2	0	1	2	0	2	0	0	0	0	2	0	0	0	0	0	1	14	74	14	2	1	811
1	1	3	1	1	2	1	1	1	3	0	0	2	0	0	0	0	2	0	2	0	0	0	0	0	1	9	60	9	5	1	811
1	1	1	1	2	1	2	1	1	0	0	1	2	0	0	0	2	0	0	1	0	0	0	0	1	2	7	26	7	4	2	849
1	1		1	0	1	0	0	0	1	0	1	2	1	0	2	0	0	0	1	0	1	0	0	0	2	2	40	2	3	2	848
1	2		1	1	0	1	1	0	0	0	0	2	1	0	0	0	1	0	2	0	0	0	0	0		3	59	3		2	848
1	2	3	1	1	1	1	1	1	0	0	1	2	0	0	0	0	2	0	2	0	0	0	0	0	2	5	34	5	5	1	848
1	2		1	1	1	1	2	1	1	0	1	2	0	0	2	0	0	0	2	0	0	0	0	0	1	7	71	7	3	1	848
1	2		2	2	0	1	2	2	0	0	0	2	1	1	1	1	0	0	1	0	1	0	0	1	3	7	50	7		1	848
1	1		1	2	0	2	2	2	1	1	1	2	0	0	0	0	2	0	2	0	0	0	0	0	4	9	76	9	5	1	848
1	2	3	1	0	0	0	0	0	0	0	1	2	1	0	2	0	0	0	1	0	0	0	0	0	1	0	16	0	3	1	855
	2									0	0		0	0	0	0	0	0	2	0	0	0	0	0			88			1	848
1	2	3	1	1	0	0	0	1	0	0	0	2	0	0	0	0	2	0	2	0	0	0	0	0	2	2	53	2	5	1	811
1	2	3	1	1	0	0	0	0	0	1	1	1	0	0	0	0	2	0	1	0	1	0	0	0	3	1	77	1	5	1	848
2	2	3	1	1	1	1	1	1	1	0	0	2	0	0	0	0	2	0	2	0	0	0	0	0	1	6	92	6	5	1	811
1	2	3	1	2	2	1	1	1	0	0	1	2	0	0	2	0	0	0	1	0	0	0	0	0	2	7	68	7	3	1	855
1	2		1	4						0	1	2	0	0	0	0	2	0	1	0	0	0	0	1	1	4	81		5	1	803
2	1		1	1	1	1	1	1	1	0	1	2	0	2	0	0	0	0		0	0	0	0	0	3	6	82	6	2	1	855
1	2	3	1	1	0	1	2	2	0	1	1	2	0	0	2	0	0	0	1	0	1	0	0	1	3	6	54	6	3	1	854
1	1			2	2	2	2	2	2	1	1	1	0	0	0	0	0	2	1	0	1	0	0	0	1	12	60	12	6	2	851
1	2	3	1	0	1	0	1	1	0	0	0	2	0	0	2	0	0	0	2	0	0	0	0	0	2	3	66	3	3	1	855
1	2		1	1	2	1	2	2	2	0	1	2	0	0	2	0	0	0	1	0	1	0	0	0	3	10	27	10	3	1	855
2	2	3	1	0	0	0	0	0	0	0	1	2	1	1	1	1	0	0	2	0	0	0	0	0	3	0	43	0		2	851
1	1	1	1	2	0	2	2	1	0	0	0	2	0	0	0	0	2	0	2	0	0	0	0	0	2	7	30	7	5	1	807
1	2	3		2	3				3	0	1	2	0	0	0	0	2	1	1	0	0	0	0	0	2	8	81		5	1	848
1	1	1	1	0	0	0	0	0	0	0	0	2	0	0	2	0	0	0	2	0	0	0	0	0	4	0	43	0	3	2	848
1	1		1	4						1	1	2	0	0	0	0	2	0		0	0	0	0	0	1	4	68		5	1	848
1	1	3	1	2	3		4	3	2	1	1	1	0	0	2	0	0	0	1	0	1	0	0	0	1	14	78		3	2	854
1	1	3	1	0	0	0	0	0	0	1	1	1	1	0	2	1	0	1	2	0	0	0	0	0	2	0	71	0	3	1	848
2	2	1	1	2	0	0	2	3	0	1	1	2	0	1	1	0	0	0	1	0	0	0	0	0	2	7	18	7		1	855
1	1		1	2	1	2	2	0	0	0	0	2	0	0	0	0	2	0	1	0	0	0	0	0	1	7	78	7	5	1	811
2	2	3	1	0	0	0	0	0	0	1	1	2	0	0	2	0	0	0	1	0	0	0	0	0	2	0	85	0	3	1	848
1	2		1	3	3	3	3	2	2	1	0	2	0	0	2	0	0	0	1	0	1	0	0	0	3	16	55	16	3	2	853
1	2	3	1	1	3	2	2	2	0	0	1	1	0	0	2	0	0	0	1	0	1	0	0	0	2	10	57	10	3	2	848
1	1	3	1	1	0	1	1	1	0	0	1	2	0	0	2	0	0	0	2	0	0	0	0	0	4	4	19	4	3	2	858
1	1	3	1	1	0	0	0	0	0	1	1	2	1	0	0	0	2	0	2	0	0	0	0	0	4	1	79	1	5	1	848
1	2	3	2	4	2	4	4	4	4	0	0	2	0	0	0	0	2	0	2	0	0	0	0	0	1	22	79	22	5	1	811
1	1	3	1	0	0	0	0	0	0	0	1	2	0	0	1	0	1	0	1	0	0	0	0	1	2	0	66	0		1	848
1	1	1	1	4	2	1	1	0	0	0	1	2	0	0	2	1	0	0	2	0	0	0	0	0	2	8	33	8	3	1	855
2	2	3	1	1	1	1	1	1	1	0	0	1	0	0	0	0	0	0	2	0	0	0	0	0	1	6	81	6		1	854
1	2	2	1	1	1	1	1	1	1	1	1	2	1	0	1	1	1	0	2	0	0	0	0	0	2	6	64	6		1	848
1	2	3	2	2	1	1	2	1	1	0	1	2	0	0	0	2	0	0	2	0	0	0	0	0	1	8	74	8	4	1	848
1	2	3	1	2	2	1	2	2	2	0	0	2	0	0	2	0	0	0	1	0	1	0	0	1	3	11	34	11	3	2	851
1	2	1	1	0	1	1	2	1	2	0	1	1	1	0	1	0	0	0	1	0	0	0	0	0	4	7	31	7		1	850
1	1	3	1	1	0	1	2	1	0	1	1	2	0	0	2	0	0	0	1	0	0	0	0	1	2	5	71	5	3	1	853
	2		1	0	2	2	2	1	4	0	0	2	0	0	0	0	2	0	2	0	0	0	0	0	1	11	82	11	5	1	807
1	1	3	1	0	0	0	0	0	0	0	0	2	0	0	2	0	0	0	1	0	1	0	0	0	2	0	30	0	3	1	855
1	2	3	1	3	2	2	1	2	3	1	0	1	1	0	0	1	0	0		0	0	0	0	0	3	13	60	13		1	848
1	1	1	1	0	0	0	0	0	0	0	1	2	1	0	1	0	0	0	1	0	0	0	0	0	4	0	51	0		1	848
1	2		1	1	1	1	0	0	0	0	0	1	0	0	0	0	0	0		0	0	0	0	0	1	3	69	3		1	848
1	1	3				4	4	2		0	1	2	0	1	0	1	0	0		0	0	0	0	0	1	10	80			1	849
1	2	3	1	2	3	0	4	2	1	0	1	1	1	1	1	0	0	0	1	0	1	0	0	0	2	12	55	12		2	855
	2									1	0		0	0	2	0	0	0		0	0	0	0	0	2		82		3	1	848
1	2	3	2	2	2	2	4	4	4	1	1	1	0	1	0	1	0	0	1	0	1	0	0	0	2	18	36	18		1	848
2	2	3	1	0	0	0	0	0	0	0	0	2	0	0	0	1	2	0	2	0	0	0	0	0	1	0	15	0	5	1	811
1	2	2	1	3	1	1	1	1	0	0	1	2	1	0	2	1	0	0	1	0	0	0	0	0	2	7	38	7	3	1	848
1	1	1	1	4	2	4	1	1	0	0	0	2	0	0	0	0	2	0	2	0	0	0	0	0	1	12	55	12	5	1	811
1	2	3	1	4	4		4		2	1	1	2	0	0	0	0	0	0		0	0	0	0	0		14	72			1	850
1	2	3	1	2	1	1	2	1	0	0	1	2	0	0	0	0	2	0	2	0	0	0	0	0	2	7	65	7	5	1	848
1	2		1	4	4	1	1	2	2	0	0	1	0	0	0	0	2	0	1	0	0	0	0	0	1	14	67	14	5	1	811
1	2	3	1	3	2	2	2	2	0	1	1	2	1	0	2	1	0	1	1	0	1	0	0	0		11	33	11	3	2	848
1	2	3	2	4	4	3	4	3		0	1	2	2	0	0	0	0	0	2	0	0	0	0	0	2	18	82		1	2	855
1	2		1	1	1		2	2	0	1	1	1	0	0	2	0	0	0	2	0	0	0	0	0	1	6	83		3	1	848
1	2	3	1	0	0	0	0	0	0	0	1	2	0	0	2	0	0	0	1	0	1	0	0	0	1	0	84	0	3	1	807
1	1	1	1	1	0	1	2	4	1	0	0	2	0	0	2	0	0	1	1	0	0	1	1	0	4	9	32	9	3	2	855
1	2	2	1	0	0	0	0	0	0	0	0	2	0	0	0	0	0	0	2	0	0	0	0	0	2	0	48	0		1	811
2	1	1	2	1	1	1	3	2	0	0	0	2	0	0	0	0	0	2	1	0	0	0	0	1	1	8	35	8	6	1	811
1	1	1	1	2	0	1	0	1	0	0	1	1	0	0	2	0	0	0	1	0	0	0	0	0	4	4	33	4	3	1	853
1	1		1	2	2	2	2	2	2	0	0	2	0	0	2	0	0	0	1	0	1	0	0	0	3	12	28	12	3	2	854
2	1		1	4	2	1	1	2	0	1	1	1	1	0	0	1	0	0	1	0	0	0	0	1	2	10	50	10		1	848
1	1		1	0	0	0	1	1	1	0	0	2	0	0	0	0	2	0	1	0	0	0	0	1	4	3	33	3	5	1	811
1	2	2	1	1	1	0	1	1	1	0	0	2	2	0	0	0	0	0	1	0	0	1	0	0	2	5	51	5	1	2	854
2	2	3	1	2	2	2	2	2	0	1	1	1	0	2	0	0	0	0	1	0	0	0	0	0	2	10	82	10	2	1	848
1	2	3	1	1	0	0	0	0	0	1	0	2	1	0	1	1	0	1	1	0	0	0	0	0	2	1	76	1		1	850
2	2	3	1	1	2	0	1	1	1	0	1	2	0	0	2	0	0	0	2	0	0	0	0	0	2	6	89	6	3	2	851
1	1	1	1	0	0	0	0	0	0	0	1	2	0	0	2	0	0	0	1	0	0	0	0	0	2	0	44	0	3	1	811
1	2		1	3	3	1	1	1	0	0	1	2	0	2	0	0	0	0	1	0	0	0	0	0	1	9	70	9	2	1	856
1	1	1	1	1	2	2	2	2	1	1	1	1	1	1	0	1	0	0	2	0	0	0	0	0	2	10	37	10		1	848
1	1		1	0	0	0	0	0	0	0	1	2	0	0	2	0	0	0	2	0	0	0	0	0	2	0	49	0	3	1	853
2	2	3	1	2	1	0	1	1	0	0	0	1	0	0	1	0	2	0	2	0	0	0	0	0	1	5	73	5	5	1	848
	1		1	0	0	0	0	0	0	0	0	2	0	0	0	0	2	0	2	0	0	0	0	0	2	0	74	0	5	1	848
1	1	1	1	4	4	3	3	4	0	0	0	2	0	0	0	1	2	0	1	0	0	0	0	0	4	18	46	18	5	1	811
1	2		2	1	1	1	2	3	1	0	1	1	0	0	0	0	0	0		0	0	0	0	0		9	74	9		1	858
1	2	3	1	2	3	3	3	3	4	1	1	2	1	0	2	1	0	0	2	0	0	0	0	0	2	18	86	18	3	2	848
1	2	2	1	1	0	1	0	0	0	0	0	2	1	0	2	1	0	0	1	0	0	1	0	1	3	2	51	2	3	1	853
1	1		1	0	0	0	0	0	0	0	1	2	0	0	0	0	2	0	1	0	0	0	0	0	3	0	55	0	5	1	811
1	2	3	1	1	1	2	2	1	2	1	1	2	0	2	0	0	0	0	1	0	0	0	0	1	1	9	61	9	2	1	855
1	2	3	1	1	1	0	1	1	0	0	1	2	0	0	2	0	0	0	1	0	1	0	0	0	2	4	36	4	3	1	853
1	1	1	1	0	0	0	0	0	0	0	0	2	0	0	0	0	2	0	2	0	0	0	0	0	2	0	34	0	5	1	807
1	2	3	1	0	0	0	0	0	0	0	1	2	1	1	1	1	0	0	2	0	0	0	0	0	3	0	29	0		1	851
1	1		1	1	1	0	2	2	3	1	0	2	0	0	1	0	1	0	2	0	0	0	0	0	1	9	75	9		2	848
1	1	3	1	3	2	2	3	1	0	1	1	1	1	0	1	0	0	0	1	0	1	0	0	0	2	11	71	11		1	848
	2		1			0		0	0	0	1	2	0	0	0	0	0	0		0	0	0	0	0		0	82			1	811
1	1	3	1	1	0	0	0	1	0	0	0	2	0	0	2	0	0	0	2	0	0	0	0	0	2	2	77	2	3	1	853
1	2		1	1	0	1	1	1	0	0	0	2	0	0	0	0	0	0	2	0	0	0	0	0	3	4	68	4		1	807
1	1		1	2	1	1	2	1	1	1	1	1	1	1	0	0	0	1	1	0	1	0	0	0	1	8	82	8		1	848
1	2	1	1	0	2	1	2	1	2	0	0	1	0	0	0	0	2	0	1	0	0	0	0	1	3	8	49	8	5	1	848
1	1		1	0	0	0	0	0	0	0	0	2	0	0	0	0	2	0	2	0	0	0	0	0	4	0	39	0	5	1	811
1	1	3	1	3	4	4	4	4	3	1	0	1	0	0	2	0	0	0	1	0	1	0	0	0	2	22	34	22	3	1	855
	2		1	0	0	0	0	0	0	0	1	2	0	0	1	1	0	0	1	0	0	0	0	0	1	0	58	0		1	856
2	1		1	4	3	3	2	2	1	0	1	1	0	2	0	0	0	0	1	0	0	0	0	1	3	15	53	15	2	1	811
1	2		1	1	0	0	1	4	2	0	1	2	0	0	0	0	2	0	2	0	0	0	0	0	1	8	78	8	5	1	803
1	1	3	1	0	0	0	0	0	1	0	0	2	0	0	0	0	2	0	2	0	0	0	0	0	4	1	20	1	5	1	811
1	2		1							0	0		0	0	0	0	2	0	2	0	0	0	0	0	1		79		5	1	811
1	1		1	1	1	1	1	1	1	1	1	1	1	2	0	0	0	0	1	0	1	0	0	0	2	6	73	6	2	1	851
1	1		1	2	1	2	0	0	0	1	1	1	0	0	2	0	0	0	1	0	0	0	0	1	3	5	34	5	3	2	848
1	2	3	1	2	1	2	1	2	2	0	1	2	1	2	0	1	0	0	1	0	1	0	0	0	1	10	49	10	2	1	855
1	2	3	1	2		2	1	0		0	0	2	0	0	0	0	2	0	2	0	0	0	0	0	1	5	80		5	1	811
1	2	3	1	1	1	1	1	3	1	0	0	2	0	2	1	1	0	0	1	0	0	0	0	0	2	8	74	8	2	1	855
1	1	1	1	1	0	0	1	0	1	0	0	2	0	0	0	0	2	1	2	0	0	0	0	0	2	3	26	3	5	1	811
2	2	3	2	2	4	4	3	2	4	0	0	2	1	0	1	0	0	0	1	0	0	0	0	0	1	19	86	19		1	851
1	1	3	1	2	2	1	2	1	2	0	1	1	0	0	1	1	0	0	2	0	0	0	0	0	2	10	60	10		1	850
1	1	3	1	0	0	0	0	0	0	0	0	2	0	2	0	0	0	0	2	0	0	0	0	0	2	0	59	0	2	1	848
1	1	2	1	1	1		2	2	1	0	0	2	0	2	0	0	0	0	1	0	0	1	0	1	3	7	51		2	1	850
1	2		1	3	2	2	3	2	2	0	1	2	0	0	0	0	0	2	1	0	1	0	0	0	2	14	64	14	6	2	855
1	2	2	1	0	0	0	2	1	0	0	1	2	1	1	0	1	0	0	1	0	0	1	0	0	3	3	38	3		1	853
1	1	3	1	2	2	0	2	1	0	0	1	1	0	0	0	2	0	0	1	0	0	0	0	0	4	7	76	7	4	1	851
1	2	3	1	0	0	0	0	0	0	0	1	2	0	0	0	0	2	0	2	0	0	0	0	0	3	0	64	0	5	1	811
1	1		1	0	0	0	0	0	0	0	0	2	0	0	0	0	2	0	2	0	0	0	0	0	3	0	65	0	5	1	848
2	2		1	0	1	1	1	0	1	0	0	2	1	0	0	1	0	0	2	0	0	0	0	0	1	4	93	4		1	848
2	2	3		0	0	0	0	0	0	0	1	2	0	0	2	0	0	0	2	0	0	0	0	0	3	0	38	0	3	1	848
1	2	1	1	0	0	0	0	0	0	0	0	2	0	0	0	0	2	0	2	0	0	0	0	0	3	0	28	0	5	1	811
1	1	3	1	0	0	0	0	0	0	0	0	2	1	1	0	1	0	0	1	0	0	0	0	0	2	0	75	0		1	855
1	1	1	1	1	1	1	1	1	1	1	1	2	0	0	2	1	1	1	1	0	0	0	0	0	3	6	22	6	3	1	848
	2									0	1	2	0	0	0	0	2	0		0	0	0	0	0	1		71		5	1	848
1	1	3	1	4	1	2	1	0	1	0	1	1	0	0	0	0	2	0	2	0	0	0	0	0	2	9	79	9	5	1	848
1	2	3	1	4	2	2	1	1	2	0	1	2	0	0	2	0	0	0	2	0	0	0	0	0	2	12	65	12	3	1	848
1	2	3	1	1	0	0	0	0	0	0	0	2	1	0	1	1	0	0	2	0	0	0	0	0	2	1	40	1		1	851
1	2		1	0	0	0	0	0	0	0	0	2	0	0	0	0	2	0	1	0	0	0	0	0	2	0	56	0	5	1	848
1	2	3	1	2	2	1	4	3	4	0	1	2	0	0	0	0	2	0	2	0	0	0	0	0	2	16	70	16	5	1	848
	1		1	1	0	0	0	0	0	0	0	1	0	0	0	0	2	0	2	0	0	0	0	0	2	1	82	1	5	1	848
1	2	3	2							0	0	2	0	0	0	2	0	0		0	0	0	0	0	2		68		4	1	858
1	1	1	1	0	0	0	0	0	0	0	0	2	0	0	0	1	2	0	1	0	0	0	0	1	2	0	21	0	5	1	811
1	2	3	1	1	2	1	2	1	3	0	0	2	0	0	2	0	1	0	2	0	0	0	0	0	1	10	30	10	3	1	858
2	1	1	1	2	1	1	1	2	0	0	1	2	0	0	2	0	0	0	1	0	0	0	0	1	2	7	56	7	3	2	848
1	1	2	1	1	0	0	0	1	1	0	0	1	0	2	0	0	0	0	1	0	0	0	0	0	1	3	67	3	2	1	852
1	2	3	1	2	0	0	1	0	0	0	0	1	0	0	2	0	0	0	2	0	0	0	0	0	2	3	74	3	3	1	848
1	1	1	1	3	2	3	3	2	2	0	1	2	0	0	2	0	0	0	1	1	0	0	0	0	4	15	22	15	3	2	853
1	1	3	2	1	0	1	1	1	0	0	0	2	0	0	0	0	2	0	1	0	0	0	0	1	1	4	73	4	5	1	811
1	2	1	1	0	0	0	0	0	0	0	0	2	0	0	0	0	2	0	1	0	0	0	1	0	2	0	20	0	5	1	811
1	1	1	1	1	2	2	2	2	0	0	0	1	1	0	2	0	0	0	1	0	0	0	0	1	4	9	27	9	3	1	854
2	2		1	3	2	2	3	3	3	0	1	2	0	0	2	0	0	0	2	0	0	0	0	0	1	16	81	16	3	1	858
1	2	3	1	4	0	0	0	0	0	0	1	2	0	0	0	0	2	0	1	0	0	0	0	0	2	4	63	4	5	1	848
1	2		1	2	0	0	0	0	0	0	0	2	0	0	0	0	0	0		0	0	0	0	0	1	2	73	2		1	811
1	2	3	1	0	0	0	0	0	0	0	0	2	1	1	1	0	0	0	2	0	0	0	0	0	1	0	54	0		1	848
1	2	1	1	0	0	1	1	1	0	0	0	2	0	0	0	0	2	0	2	0	0	0	0	0	3	3	36	3	5	1	811
1	2	1	1	0	0	0	0	0	0	0	1	2	1	1	2	0	0	0	1	0	0	0	0	1	2	0	32	0	3	2	848
1	2		1	1	0	0	0	1	0	0	1	1	0	0	0	0	0	2	1	0	0	0	0	0	3	2	63	2	6	1	848
1	1	3	1	0	0	0	0	0	0	0	1	2	0	0	0	0	2	0	2	0	0	0	0	0	2	0	69	0	5	1	848
1	2	3	1	0	0	0	0	0	0	1	0	1	0	0	2	0	0	0	1	0	0	0	0	1	2	0	63	0	3	2	848
1	1	3	1	0	0	0	0	0	0	0	0	2	0	0	2	0	0	0		0	0	0	0	0	1	0	64	0	3	2	811
1	2	3	2	4	3	3	4	3	4	0	1	2	0	0	2	0	0	0	1	0	0	0	0	0	2	21	63	21	3	2	848
1	1			0	0	0	0	0	0	0	0		0	0	0	0	0	0		0	0	0	0	0		0	88	0		1	811
1	1		1							0	0	2	0	0	0	0	0	0	2	0	0	0	0	0	1		65			1	807
1	1		1	1	0	1	1	1	1	0	1	2	0	0	0	0	2	0	2	0	0	0	0	0	4	5	56	5	5	1	811
2	2	3	1	1	0	0	0	0	0	1	0	2	0	0	2	1	0	1	2	0	0	0	0	0	2	1	16	1	3	1	848
1	1	1	1	0	2	1	1	0	0	0	0	2	1	0	2	1	0	0	1	0	0	0	0	0	4	4	49	4	3	2	855
1	2	3		3	0	1	1	1	1	1	0	1	0	0	0	0	2	0	2	0	0	0	0	0	1	7	71	7	5	1	848
1	1	1	1	0	0	0	0	0	0	0	1	2	0	0	2	0	0	0	1	0	0	0	0	1	1	0	38	0	3	1	855
1	2	3	1	0	0	0	0	0	0	0	0	2	0	0	0	0	2	0	2	0	0	0	0	0	1	0	71	0	5	1	811
1	2	3	1	0	0	0	0	0	0	0	1	2	1	0	1	1	1	1	2	0	0	0	0	0	2	0	16	0		1	848
2	1	1	1	1	1	1	1	1	1	0	0	2	0	0	0	0	2	0	2	0	0	0	0	0	1	6	76	6	5	1	811
1	1	3	1	1	0	1	0	0	0	0	1	2	0	0	0	0	2	0	2	0	0	0	0	0	1	2	72	2	5	1	811
1	1	3	1	1	1	1	1	1	0	0	0	1	0	1	2	1	0	0	1	0	0	0	0	1	2	5	70	5	3	1	848
1	2		1	0	0	0	1	0	0	0	1	2	0	0	2	0	0	0		0	0	0	0	0	2	1	67	1	3	2	853
2	2	3	1	1	2	1	2	2	2	1	1	2	1	0	1	1	0	1		0	0	0	0	0	2	10	82	10		1	848
1	2	3	1	0	0	0	0	0	0	1	0	2	1	1	0	1	0	0	2	0	0	0	0	0	2	0	23	0		1	848
1	2	3	1	0	4	1	1	1	0	0	0	1	0	0	2	0	0	0	1	0	0	0	0	0	3	7	69	7	3	2	851
2	1		2							0	0	2	0	0	0	1	0	2	2	0	0	0	0	0	1		95		6	1	858
1	1	1	1	0	1	1	1	0	0	0	0	2	0	0	0	0	2	0	1	0	0	0	0	1	2	3	57	3	5	1	811
1	2		1	0	0	0	0	0	1	0	0	2	0	2	0	0	0	0	2	0	0	0	0	0	1	1	68	1	2	1	807
1	1	3	1	2	0	1	2	1	0	0	1	2	1	0	0	2	0	0	2	0	0	0	0	0	4	6	79	6	4	2	851
1	2		1	0	0	0	0	0	1	0	0	2	0	0	2	0	0	0	1	0	1	0	0	0	2	1	60	1	3	1	850
	1	3	1	1	1	1	2	2	1	0	1	2	0	0	2	0	1	0	1	0	1	0	0	0	2	8	60	8	3	1	848
1	2	2	2	4	2	3	4	2	4	0	0	2	0	0	2	0	0	0	2	0	0	0	0	0	1	19	62	19	3	1	807
1	2	3	1	1	1	0	1	1	1	0	1	1	1	0	1	0	0	0	1	0	1	0	0	0	2	5	39	5		1	853
1	1	1	1	1	0	0	0	0	0	0	1	1	0	0	0	0	2	0	2	0	0	0	0	0	4	1	46	1	5	1	854
1	1	1	1	0	0	0	0	0	0	0	1	2	1	0	2	1	1	0	1	0	0	1	0	1	2	0	22	0	3	2	848
1	2		1	4	0	0	0	0	0	0	0	2	0	0	0	0	0	0	2	0	0	0	0	0	2	4	21	4		1	811
1	1	1	1	1	0	1	1	0	0	0	1	1	0	0	0	2	0	0	2	0	0	0	0	0	4	3	54	3	4	1	848
1	2	1	1	1	1	0	0	0	0	0	0	2	1	0	0	0	0	2	1	0	0	0	0	0	4	2	26	2	6	1	851
1	2	3	1							1	1	1	0	0	0	2	0	0	1	0	0	0	0	0	2		74		4	1	848
1	1	3	1	0	0	0	0	0	0	0	1	2	0	0	2	0	0	0	2	0	0	0	0	0	4	0	62	0	3	1	858
1	2	3	1	2	2	2	2	2	0	0	0	2	1	0	2	0	0	0	1	0	1	0	0	0	2	10	26	10	3	1	848
1	1	1	1	1	1	1	2	1	0	0	1	2	0	0	2	0	0	0	2	0	0	0	0	0	4	6	27	6	3	1	853
1	2		1	3	3	3	3	3	2	0	0	2	0	0	0	0	0	0	1	0	0	1	0	0		17	67	17		1	811
1	1	3	2	3	0	1	1	0	0	0	1	2	1	0	0	0	1	0	2	0	0	0	0	0	2	5	60	5		1	811
1	2	1		2	0	1	1	0	0	0	1	2	0	0	0	0	2	0	2	0	0	0	0	0	2	4	39	4	5	1	811
1	2	3	2	4	4	3	4	2	1	0	1	1	1	1	0	1	0	0	1	0	1	0	0	0	2	18	77	18		2	853
1	1	1	1	0	0	0	0	0	0	0	0	2	0	0	0	0	2	0	1	0	0	0	0	1	2	0	33	0	5	1	803
1	2	3	2	1	2	3	2	3	2	0	1	1	0	0	2	0	0	0	2	0	0	0	0	0	3	13	48	13	3	1	850
1	1	1	1	1	0	1	0	0	0	1	1	2	0	0	2	0	0	0	2	0	0	0	0	0	2	2	39	2	3	1	848
1	2		1	1	0	0	0	4	4	0	1	2	0	0	2	0	0	0	2	0	0	0	0	0	1	9	78	9	3	1	807
1	1	2	1	0	0	0	0	0	0	0	0	2	0	0	2	0	0	0	1	0	1	0	0	0	2	0	70	0	3	1	807
1	2	2	1	1	1	1	1	1	1	0	1	1	1	0	0	0	0	1	1	0	1	0	0	1	2	6	43	6		2	848
2	2	3	1							1	1	1	0	0	0	2	0	0	2	0	0	0	0	0			89		4	2	851
1	1	1	1	0	0	0	0	0	0	0	1	2	0	0	0	0	2	0	2	0	0	0	0	0	4	0	55	0	5	1	811
1	1		1				1			0	1	2	1	0	2	1	0	0	2	0	0	0	0	0	2	1	70		3	2	855
1	2	1	1	0	2	2	2	0	2	0	0	2	0	0	0	0	2	0	1	0	0	0	1	0	1	8	28	8	5	1	848
1	2	3	1	1	0	2	2	0	0	0	1	2	0	0	1	0	0	2	2	0	0	0	0	0	3	5	19	5	6	2	848
1	1	3	1	0	0	0	0	0	0	1	1	1	1	0	1	0	0	1	1	0	1	0	0	1	1	0	56	0		1	855
1	1	3	2	3	4	4	4	4	4	0	0	2	0	0	0	0	2	0	2	0	0	0	0	0	2	23	41	23	5	1	807
2	2		2	1	1	1	1	1	1	1	1	1	0	0	0	0	2	0		0	0	0	0	0	1	6	77	6	5	1	848
1	2	1	1	2	2	1	2	2	2	0	0	2	0	0	0	0	2	0	2	0	0	0	0	0	3	11	52	11	5	1	811
1	1		1	0	0	1	0	0	0	1	1	1	0	0	2	0	0	0	1	0	1	0	0	0	3	1	50	1	3	1	848
1	1	1	1	1	0	0	1	0	0	0	0	2	0	0	0	0	2	0	2	0	0	0	0	0	4	2	42	2	5	1	803
1	2	2	1	0	1	0	2	2	3	1	0	1	0	0	2	1	0	0	1	0	0	1	0	0	2	8	21	8	3	2	848
1	2	3	1	0	1	1	1	0	2	0	0	2	1	0	0	1	0	0	2	0	0	0	0	0	2	5	16	5		1	855
1	2		1	1	0	0	0	0	0	0	0	2	0	0	0	0	2	0	2	0	0	0	0	0	3	1	73	1	5	1	811
1	2	3	1	0	0	0	0	0	0	1	1	2	0	0	0	1	2	0		0	0	0	0	0	2	0	56	0	5	1	848
1	1	3	1	0	0	0	0	0	0	0	0	2	0	0	0	0	2	0	2	0	0	0	0	0	3	0	72	0	5	1	811
1	2	3	1	0	1	0	1	0	0	1	1	2	1	0	1	0	0	0	2	0	0	0	0	0	1	2	68	2		2	848
1	1	3	1	0	0	1	1	0	1	0	1	2	0	0	2	0	0	0	1	0	1	0	0	0	2	3	37	3	3	1	851
1	2	3	1	1	2	1	4	4	3	0	0	1	0	1	1	1	0	0	1	0	1	0	0	0	1	15	42	15		1	852
1	1	3	1	2	0	1	0	0	1	0	1	2	0	0	0	0	2	0	2	0	0	0	0	0	1	4	76	4	5	1	811
1	2			1	4	4	4	4	4	0	0		0	0	0	0	2	0		0	0	0	0	0	1	21	77	21	5	1	807
1	1	3	1	4	4	4	4	4	4	0	1	1	0	0	0	2	0	0	1	0	1	0	0	0		24	83	24	4	2	854
2	2		1	0	0	0	0	0	0	0	0	2	0	0	0	0	2	0	2	0	0	0	0	0	1	0	86	0	5	1	811
1	1	3	1	3	1	1	1	0	0	0	0	2	1	2	1	1	0	0	2	0	0	0	0	0	1	6	80	6	2	1	851
1	2	1	1	1	0	0	0	0	0	0	0	2	0	0	0	0	2	0	2	0	0	0	0	0	2	1	54	1	5	1	811
1	2		1	0	0	0	0	0	0	1	1	2	1	2	1	0	0	0	1	0	1	0	0	0	1	0	69	0	2	1	855
1	2	3	1	4	2	1	3	1	0	1	0		0	0	2	0	0	0	2	0	0	0	0	0	3	11	66	11	3	1	851
1	2	3	1	0	1	0	2	0	3	0	1	2	0	0	2	0	0	0	2	0	0	0	0	0	2	6	54	6	3	1	851
1	1	1	1	0	0	0	0	0	0	0	0	2	0	0	0	0	2	0	2	0	0	0	0	0	4	0	56	0	5	1	803
1	1		1							0	0	2	0	0	0	0	2	0	2	0	0	0	0	0	3		67		5	1	811
1	1	2	1	2	2	2	2	2	1	0	1	2	1	0	1	1	1	0	1	0	1	1	0	1	4	11	64	11		1	852
1	1		1	0	0	1	0	0	0	0	1	1	0	0	0	0	2	0	2	0	0	0	0	0	1	1	60	1	5	1	811
1	2	3	1	0	0	0	1	1	0	0	0	2	0	0	0	2	0	0	2	0	0	0	0	0	4	2	39	2	4	1	848
1	2		2	2	2	0	0	0	0	0	1	2	0	0	0	2	0	0	2	0	0	0	0	0	3	4	59	4	4	2	848
1	2	1	1	3	4	3	3	3	3	0	1	1	0	0	0	0	0	2	1	1	0	0	0	0	2	19	28	19	6	2	855
1	2	3	1	2	1	1	2	1	0	0	1	2	0	0	2	0	0	0	1	0	1	0	0	0	3	7	49	7	3	1	858
1	2	3	1	0	0	0	0	0	0	0	1	2	1	0	1	1	0	0	2	0	0	0	0	0	2	0	54	0		1	853
1	1	1	1	4	3	3	3	3	2	0	0	2	0	0	2	0	0	0	2	0	0	0	0	0	1	18	46	18	3	1	803
1	2	2	1	2	1	0	2	2	2	1	0	2	1	0	2	1	0	0	1	0	1	1	0	1	2	9	49	9	3	1	848
1	1	1	1	1	1	1	1	1	1	0	0	2	0	0	0	0	2	0	2	0	0	0	0	0	2	6	25	6	5	1	807
1	2		1	2	3	3	3	2	2	0	1	1	1	0	2	1	0	0	1	0	0	0	0	0	2	15	70	15	3	1	854
1	1	3	1	4	4	3	4	4	3	0	0	2	0	1	1	1	2	0	1	0	1	0	0	0	4	22	62	22	5	2	853
1	1		1	0	0	0	0	0	0	0	1	2	1	0	1	1	0	1	2	0	0	0	0	0	1	0	68	0		2	855
1	1	3	1	2	1	2	2	1	1	0	1	1	1	0	2	1	0	0	1	0	0	0	0	0	4	9	65	9	3	2	855
1	2	2	1	1	1		2	2	2	0	1	2	1	1	0	0	0	1	1	0	1	1	0	1	2	8	32			1	855
1	2		1	1	2	1	2	2	0	1	0	1	1	1	0	0	0	0	1	0	0	0	0	0		8	67	8		1	848
1	1		1	0	0	0	0	0	0	0	1	2	0	0	0	0	2	0	1	0	0	0	0	1	2	0	72	0	5	1	848
1	1		1	4	3	1	2	3	1	1	1	1	1	0	0	1	2	0	2	0	0	0	0	0	3	14	26	14	5	1	848
1	2	2	1	2	1	2	2	2	1	0	1	1	0	0	1	1	0	0	1	0	0	1	0	1	3	10	58	10		2	854
1	1	3	1	1	0	1	0	0	0	0	0	2	0	0	2	0	0	1	2	0	0	0	0	0	2	2	68	2	3	2	855
1	2	3	1	0	0	0	0	0	0	0	0	2	0	0	0	0	2	0	2	0	0	0	0	0	2	0	55	0	5	1	807
1	2	3	1	1	0	0	2	1	1	1	0	2	0	0	0	0	2	0	1	0	1	0	0	0	3	5	26	5	5	2	854
1	2	3	1	0	0	0	0	0	0	0	0	2	0	0	0	0	2	0	2	0	0	0	0	0	1	0	62	0	5	1	807
1	2	1	1	0	0	2	2	0	0	0	0	2	0	0	2	0	0	0	1	0	0	0	1	0	2	4	36	4	3	1	848
1	2	1	2	1	4	2	4	2	3	0	0	1	0	0	1	1	0	0	1	0	0	0	0	0	3	16	58	16		1	855
1	1	3	1	2	2	3	2	3	2	0	0	2	1	0	1	1	0	0	1	0	1	0	0	0	3	14	68	14		1	855
1	1	3	1	2	1	1	1	1	1	0	1	2	0	2	0	0	0	0	1	0	1	0	0	0	2	7	46	7	2	1	848
1	2	1	1	0	0	0	0	2	0	0	1	2	0	0	2	0	0	0	1	0	1	0	0	0	2	2	58	2	3	1	858
1	2		1	0	0	2	0	1	0	0	1	2	0	0	0	0	0	0	1	0	0	0	0	1	3	3	64	3		1	811
1	1	3	1	1	4	2	2	3	2	1	0	2	0	0	2	1	0	0	1	0	0	0	0	1	2	14	60	14	3	2	848
1	2	1	1	0	0	0	0	0	0	0	0	1	1	2	1	0	0	0	2	0	0	0	0	0	3	0	32	0	2	1	848
1	2	3	1	0	0	0	0	0	0	1	0	2	0	0	2	0	0	1	2	0	0	0	0	0	1	0	17	0	3	2	848
1	2	3	1	3	4	4	4	3	4	0	1	1	0	0	0	1	1	0	1	0	0	0	0	1	1	22	70	22		1	848
2	1	3		1	0	1	1	1	0	0	0	2	1	0	1	0	1	0		0	0	0	0	0	2	4	17	4		1	848
1	1		1	0	0	0	0	1	0	0	0	2	1	0	2	0	0	0	2	0	0	0	0	0	2	1	63	1	3	1	858
2	1	3	1	1	2	1	2	1	1	0	1	2	0	0	2	0	0	0	1	0	1	0	0	0	1	8	26	8	3	2	848
1	1	1	1	1	0	1	1	1	0	0	1	2	0	0	2	1	2	0	1	0	0	0	0	0	2	4	45	4	5	1	848
1	1	1	1	1	1	1	1	1	1	1	0	2	0	0	2	0	0	0	1	0	0	1	0	1	3	6	23	6	3	2	855
1	2	3	1	4	4	4	4	4	4	1	1	2	0	0	0	0	0	0		0	0	0	0	0	2	24	39	24		1	851
1	1	1	1	1	1	1	1	1	0	1	0	2	1	0	1	0	0	0	1	0	0	0	0	1	1	5	58	5		1	853
	1		1	3	3	3	3	3	3	0	1	2	0	2	0	0	0	0	1	0	1	0	0	1	1	18	77	18	2	1	855
1	1		1	1	0	0	0	0	0	0	1	2	0	0	0	0	2	0	2	0	0	0	0	0	1	1	71	1	5	1	811
1	2		2	3	4	2	4	4	3	0	1	2	0	0	2	0	0	0	1	0	0	0	0	0	1	20	80	20	3	1	807
1	1			4	3	3	4	3	2	1	1	1	1	0	1	1	0	0	1	0	0	0	0	0	2	19	70	19		2	848
1	2	1	1	0	0	0	0	0	0	0	0	2	0	0	0	0	2	0	1	0	0	0	0	1	1	0	85	0	5	1	807
1	1		1	0	0	1	1	1	1	0	0	2	0	0	0	0	2	0	2	0	0	0	0	0	2	4	52	4	5	1	811
1	1	1	1	1	0	1	1	0	0	1	1	1	0	0	1	0	1	0	2	0	0	0	0	0	2	3	53	3		1	848
1	1		1	3	2	2	2	0	0	1	1	2	0	2	0	1	0	0	2	0	0	0	0	0	1	9	68	9	2	1	849
1	2	3	1	1	0	0	0	0	0	0	1	2	0	0	2	0	0	0		0	0	0	0	0	2	1	17	1	3	2	848
1	1	3	1	3	2	2	2	2	3	1	1	2	0	0	0	0	2	0	1	0	0	0	0	1	2	14	59	14	5	1	848
1	2	3	1	2	1	1	2	1	0	1	0	2	1	0	1	1	0	0	1	0	1	0	0	0	2	7	57	7		2	851
1	1	1	1	1	0	0	0	0	0	0	0	2	0	0	2	0	0	1	2	0	0	0	0	0	3	1	46	1	3	2	855
1	2	1	1	0	1	1	1	1	0	1	1	2	1	0	0	1	2	0	1	0	0	0	0	1	2	4	48	4	5	1	848
1	2		1	2	1	2	4	4	2	0	1	2	0	0	0	0	2	0	1	0	0	0	0	1	2	15	79	15	5	1	848
1	2	1	1	1	0	0	2	2	1	0	0	2	0	0	0	0	0	0	2	0	0	0	0	0	3	6	38	6		1	807
1	1		1	4	4	3	4	4	2	0	1	1	0	0	0	0	2	0	2	0	0	0	0	0		21	61	21	5	1	848
1	2	3	1	1	1	2	2	2	1	0	0	2	0	0	2	0	0	0	1	0	1	0	0	0	1	9	66	9	3	2	855
1	2	1	1	4	4	2	3	4		0	1	2	1	0	2	1	1	0	1	0	0	0	0	1	2	17	57		3	2	852
1	1	1	1	1	1	2	2	2	1	1	1	2	0	0	0	0	2	0	2	0	0	0	0	0	4	9	54	9	5	1	811
1	1	1	1	1	1	1	0	1	0	1	1	2	1	0	2	1	0	0	2	0	0	0	0	0	2	4	36	4	3	2	851
1	1	1	1	0	0	0	0	0	0	0	1	2	0	0	2	0	0	0	1	0	0	0	0	1	1	0	64	0	3	1	855
1	1	3	1	2	2	2	3	3	4	0	1	2	0	0	2	0	0	0	1	0	0	0	0	0	1	16	78	16	3	1	855
1	1	3		1	0	0	0	0	0	0	0	2	0	2	0	0	0	0	1	0	1	0	0	0	2	1	42	1	2	1	854
1	2	1	1	1	2	1	2	1	2	0	0	2	1	0	1	0	1	0	1	0	1	1	0	1	3	9	22	9		2	848
1	1	1	1	2	0	2	1	1	1	0	1	2	0	0	2	1	0	0	1	0	0	0	0	1	1	7	53	7	3	1	811
1	1	2	1	1	0	1	1	0	0	1	1	2	0	1	1	0	0	0	1	0	1	0	0	1	3	3	55	3		1	848
2	1	3	1	0	0	0	1	1	1	1	0	2	1	0	1	1	0	0	2	0	0	0	0	0	1	3	65	3		1	854
2	1	3	1		4	4	4	2	2	0	1	2	0	2	0	0	0	0	2	0	0	0	0	0	1	16	92		2	1	856
1	2	3	1	4	1	0	0	0	0	1	0	2	1	0	1	0	0	0	2	0	0	0	0	0	2	5	58	5		2	855
1	2	3	1	0	0	0	0	0	0	0	0	2	1	0	2	1	0	0	2	0	0	0	0	0	2	0	27	0	3	2	848
1	2		1	0	0	0	0	0	0	0	0	2	0	0	0	0	2	0	2	0	0	0	0	0	1	0	75	0	5	1	811
1	2	1	2	3	3	4	2	2	1	0	0	1	0	0	2	0	1	0	1	1	0	0	0	0	3	15	19	15	3	1	851
1	1	3	1	1	1	2	1	1	0	1	0	1	1	0	1	1	0	0		0	0	0	0	0	1	6	71	6		2	849
2	1									0	0		0	0	0	0	0	0		0	0	0	0	0			77			1	811
1	2	3	1	0	1	1	1	1	0	0	0	2	0	2	0	0	0	0	2	0	0	0	0	0	3	4	41	4	2	1	851
1	2	3	1	0	0	1	1	0	0	1	1	2	1	1	1	1	0	0	1	0	1	0	0	0	1	2	65	2		1	848
1	1	1	1	0	0	0	0	0	0	0	0	1	0	0	0	0	2	0	2	0	0	0	0	0	4	0	54	0	5	1	848
1	2	2	1	2	1	1	1	1	1	0	0	2	0	0	0	0	2	0	1	0	0	0	0	0	2	7	61	7	5	1	807
1	2		1	2	2	2	2	2	1	0	1	1	1	0	0	1	0	1	1	0	0	0	0	0	1	11	61	11		2	855
1	2		1	1	1	0	0	0	1	0	0	2	0	0	0	2	0	0	1	0	0	0	0	0	1	3	73	3	4	1	848
1	1		1							0	0		2	0	0	0	0	0	1	0	0	0	0	1	2		67		1	1	852
1	2	3	1	0	0	0	0	0	0	1	1	2	0	0	2	0	0	0	2	0	0	0	0	0	2	0	63	0	3	2	850
1	1	3	1	1	0	1	1	1	0	0	0	2	0	0	0	0	0	2	1	0	0	0	0	0	1	4	61	4	6	1	852
1	1			3	2	1	2	2	1	1	1	2	0	0	0	0	2	0	2	0	0	0	0	0	2	11	75	11	5	1	848
1	1	3	1	3	2	0	1	1	1	0	1	1	1	1	0	0	0	0	1	0	1	0	0	0	1	8	71	8		1	855
1	1	1	1	0	0	0	0	0	0	0	0	2	0	0	0	1	2	0	2	0	0	0	0	0	2	0	70	0	5	1	848
1	2	3	1	2	0	0	1	1	0	1	0	2	1	0	1	1	0	0	2	0	0	0	0	0		4	59	4		1	851
2	1	3	1	0	0	0	0	0	0	0	0	2	0	0	0	0	0	2	2	0	0	0	0	0		0	87	0	6	2	848
1	1		1	2	4	2	4	4	4	1	1	1	0	0	0	0	0	0	1	0	0	0	1	0	1	20	62	20		1	848
1	2	1	1	2	1	2	2	2	1	0	0	2	0	0	2	0	0	0	1	0	0	1	0	0	3	10	47	10	3	2	850
1	2	1	1	1	0	0	1	0	0	0	0	2	0	0	2	0	0	0	1	0	0	1	0	0	3	2	30	2	3	2	848
1	1	1	1	4	1	2	1	2	1	1	1	2	1	0	0	1	2	0	1	0	0	0	0	0	2	11	33	11	5	1	848
1	2	3	1	0	0	0	0	1	0	1	1	1	0	0	2	0	0	0	1	0	1	0	0	0	2	1	39	1	3	2	855
2	1	3	1	0	2	2	1	1	3	0	1	2	1	0	1	1	0	0	2	0	0	0	0	0		9	16	9		2	855
1	2	3	1	1	1	0	1	0	0	0	1	1	0	0	2	1	0	1		0	0	0	0	0	1	3	70	3	3	1	855
1	2	3	1	1	3	2	1	2	4	0	1	2	0	0	2	0	0	0	1	1	0	0	0	0	2	13	19	13	3	2	848
2	2	3	1	0	0	0	0	0	0	1	1	2	0	0	0	0	2	0	2	0	0	0	0	0	1	0	87	0	5	1	811
1	2	2	1	1	0	0	1	1	0	0	0	2	0	0	0	0	2	0	2	0	0	0	0	0	2	3	41	3	5	1	811
1	2	3	1	1	1	1	0	1	1	0	1	2	0	0	0	0	2	0	2	0	0	0	0	0	2	5	68	5	5	1	811
1	2	2	1	2	3	1	1	1	0	0	0	2	0	0	0	0	2	0	2	0	0	0	0	0	3	8	59	8	5	1	803
1	1	1	1	1	0	0	1	0	0	0	0	2	0	0	0	0	2	0	1	0	0	0	0	0	1	2	57	2	5	1	811
1	2	1	1	0	0	0	0	0	0	0	0	2	1	0	1	0	2	0	1	0	0	0	0	0	2	0	41	0	5	1	848
1	1	2	1	3	2	3	3	3	4	1	1	2	0	0	2	0	0	0	1	0	0	1	0	1	2	18	27	18	3	2	853
1	2	3	1	1	0	1	1	0	0	0	1	2	0	0	0	0	2	0	1	0	0	0	0	1	1	3	75	3	5	1	811
	1		1							0	0		0	0	0	0	0	0		0	0	0	0	0	1		84			1	807
1	2	3	1	2	3	2	2	1	4	0	1	1	0	0	1	1	0	0	1	0	0	0	0	0	2	14	25	14		1	848
1	2	1	1	2	0	1	1	0	1	1	1	2	0	0	0	1	2	0	2	0	0	0	0	0	2	5	31	5	5	1	848
2	1	1	1	0	0	0	0	0	0	0	0	2	0	0	0	0	0	0	2	0	0	0	0	0	3	0	26	0		1	807
1	1		1	1	1	1	1	0	0	0	1	2	0	0	0	2	0	0	1	0	0	0	0	0	1	4	64	4	4	1	849
1	2	3	1	0	2	2	4	4	2	1	0	2	0	0	2	0	0	0	1	0	0	0	0	0	2	14	21	14	3	2	851
1	1	3	1	2	2	2	3	2	2	0	1	2	0	2	0	0	0	0	1	0	1	0	0	0	2	13	62	13	2	1	851
1	2		1	0	1	0	0	1	0	1	1	1	0	0	0	1	0	2	1	0	0	0	0	0	2	2	59	2	6	1	854
1	2	3	1	2	0	0	0	2	0	0	0	2	0	0	0	0	2	0	2	0	0	0	0	0	2	4	62	4	5	1	807
2	2	3	1	0	0	0	1	2	0	0	0	2	0	0	0	0	2	0	2	0	0	0	0	0	2	3	80	3	5	1	811
2	2	3	1	0	0	1	1	2	1	0	1	2	0	2	0	0	0	0	2	0	0	0	0	0	1	5	86	5	2	1	851
1	2		1	4	1	1	2	2	2	0	0	2	0	0	0	0	2	0	1	0	0	0	0	0	2	12	67	12	5	1	811
1	2	3	1	3	2	2	2	3	0	0	1	2	0	0	2	0	0	0	1	0	0	0	0	0	2	12	54	12	3	1	854
1	1	1	1	2	0	0	1	2	0	0	1	2	0	2	0	0	0	0	1	0	0	1	0	0	2	5	30	5	2	1	848
1	2									0	1	2	0	0	2	0	0	0		0	0	0	0	0			78		3	2	851
1	1	1	1	1	0	1	0	1	0	0	0	2	0	0	2	1	0	0	2	0	0	0	0	0	4	3	37	3	3	1	848
1	1	1	1	1	0	0	0	0	0	0	0	2	0	0	0	0	0	0	1	0	0	0	1	0	1	1	52	1		1	807
1	2	1	1	3	3	1	1	0	0	0	1	2	0	0	0	0	2	0	1	0	0	0	0	1	3	8	39	8	5	1	848
1	2	3	1	1	0	0	0	0	0	0	0	2	2	0	2	0	0	0	2	0	0	0	0	0	1	1	82	1	3	2	848
1	2	2	1	2	1	2	0	0	0	1	1	1	0	0	0	0	2	0	1	0	0	0	0	1	2	5	36	5	5	1	848
1	1	1	1	0	0	0	0	0	0	0	1	1	0	2	0	0	0	0	1	0	0	0	0	0	2	0	57	0	2	1	848
1	2	1	1	3	3	0	3	3	0	0	0	2	0	0	0	1	2	0	1	0	0	0	0	1	3	12	32	12	5	1	848
1	1	1	1	0	0	0	0	0	0	0	1	1	0	0	2	0	0	0	1	0	0	0	0	0	1	0	56	0	3	1	855
1	1								0	0	0		0	2	0	0	0	0	1	0	0	0	0	1	1	0	76		2	1	855
1	1		1	4	4	3	1	1	0	0	1	2	1	0	2	1	0	0	1	0	1	0	0	0	4	13	53	13	3	1	848
1	1	3	1	1	2	1	2	2	2	0	0	2	0	0	0	0	2	0	2	0	0	0	0	0	2	10	65	10	5	1	811
1	1	3	1	0	0	0	0	0	0	1	1	2	0	0	2	0	0	0	1	0	1	0	0	0	2	0	54	0	3	2	848
1	1	3	1	1	1	2	1	1	0	1	1	2	0	0	0	0	2	0	1	0	0	0	0	0	2	6	74	6	5	1	848
1	2	1	1	3	0	2	0	3	1	0	0	2	0	0	1	0	0	1	1	0	0	0	0	1	3	9	27	9		1	858
1	2		1	3	2	3	3	3	1	0	0	2	0	0	0	0	0	0		0	0	0	0	0		15	75	15		1	858
1	1		1	0	0	0	0	0	0	1	0	2	0	0	0	0	2	0	2	0	0	0	0	0	1	0	61	0	5	1	848
1	2	3	1	1	0	0	1	0	1	1	0	2	0	0	2	0	0	0	1	0	1	0	0	1	3	3	33	3	3	2	848
1	1		1	0	0	0	0	0	0	0	0		0	0	0	0	0	0		0	0	0	0	0		0	68	0		1	848
	1		1	0	1	0	1	0	0	1	1	2	1	1	0	0	0	1	2	0	0	0	0	0		2	65	2		1	849
1	2	2	1	0	0	1	1	0	1	0	0	2	1	0	2	0	0	1	1	0	1	0	0	0	3	3	20	3	3	2	848
1	2	3	1	3	4	3	4	4	4	0	0	2	2	0	0	0	0	0		0	0	0	0	0	2	22	66	22	1	1	850
	1		1	0	0	0	0	0	0	0	0	2	0	0	0	0	2	0	2	0	0	0	0	0	2	0	65	0	5	1	811
1	2	3		0	0	0	0	0	0	0	0	1	0	0	2	0	0	0	1	0	0	0	0	0	2	0	69	0	3	1	855
1	2	3	1	1	0	1	3	1	2	1	0	2	0	0	2	0	0	0		0	0	0	0	0	3	8	32	8	3	1	848
1	2	2	1	0	0	0	1	0	1	0	0	2	0	0	0	0	2	0	1	0	0	0	0	1	2	2	39	2	5	1	811
1	2		1	0	0	0	0	1	0	0	0	2	0	0	0	0	2	0	2	0	0	0	0	0	1	1	69	1	5	1	803
1	1	3	1	0	1	1	1	0	0	1	1	2	0	0	2	2	0	0	2	0	0	0	0	0	2	3	67	3	4	1	848
2	2		2							0	0		0	0	0	0	0	2		0	0	0	0	0			83		6	1	811
1	1	3	1	0	0	0	0	0	0	0	0	2	0	0	0	0	2	0	1	0	1	0	0	0	2	0	64	0	5	1	811
1	1	3	1	1	2	2	2	1	1	0	1	2	0	0	0	0	2	0	2	0	0	0	0	0	2	9	62	9	5	1	807
1	2	1	1	2	0	0	1	1	1	0	0	2	0	0	0	1	2	0	2	0	0	0	0	0	3	5	37	5	5	1	811
1	2			0	1	1	2		2	0	1	2	0	0	0	0	0	0	1	0	0	0	0	0	2	6	76			1	803
2	2	3	2	2	1	1	1	2	2	1	1	1	0	0	0	0	2	0	2	0	0	0	0	0		9	97	9	5	1	848
1	2		1	1	1	3	2	1	1	0	1	2	0	0	2	0	0	0	2	0	0	0	0	0		9	83	9	3	1	848
1	2	4	1	0	0	0	0	0	0	0	1	2	0	0	2	0	0	0	1	0	0	0	0	0	3	0	54	0	3	2	855
1	2	1	1	0	0	0	0	0	0	0	0	2	0	2	0	0	0	0	2	0	0	0	0	0	2	0	23	0	2	1	848
1	1	3	1	4	4	4	4	4	1	0	1	1	0	2	0	0	0	0	1	0	0	0	0	1	1	21	74	21	2	1	850
[truncated: 71,434 more rows]

## Sheet: description
Items	Description
Respondent	1=Yourself, 2=Proxy
Gender	1=Male, 2=Female
Type of work	1=Full time, 2=Part-time, 3=Unemployed
History of mental illness	1=Yes, 2=No
k6nervous	0=Never, 1=Rarely, 2=Sometimes, 3=Often, 4=Always
k6hopeless	0=Never, 1=Rarely, 2=Sometimes, 3=Often, 4=Always
k6restless or fidgety	0=Never, 1=Rarely, 2=Sometimes, 3=Often, 4=Always
k6depressed	0=Never, 1=Rarely, 2=Sometimes, 3=Often, 4=Always
k6everything was an effort	0=Never, 1=Rarely, 2=Sometimes, 3=Often, 4=Always
k6worthless	0=Never, 1=Rarely, 2=Sometimes, 3=Often, 4=Always
Tsunami	0=No, 1=Yes
Nuclear Power Plant Accident	0=No, 1=Yes
Loss of someone close in the disaster	1=Yes, 2=No
Evacuation shelter	0=No, 1=Yes, 2=current residence
Temporary housing	0=No, 1=Yes, 2=current residence
Renting house, apartment	0=No, 1=Yes, 2=current residence
Relative's house	0=No, 1=Yes, 2=current residence
Own house	0=No, 1=Yes, 2=current residence
Other	0=No, 1=Yes, 2=current residence
Changed work situation	1=Yes, 2=No
Started a new job	0=No, 1=Yes
Became unemployed	0=No, 1=Yes
Changed jobs	0=No, 1=Yes
Income has increased	0=No, 1=Yes
Income has decreased	0=No, 1=Yes
Educational attainment	1=Elementary or Junior high school, 2=High school, 3=Vocational or Junior college, 4=University or Graduate school
Current residence	1=Evacuation shelter, 2=Temporary housing, 3=Renting house, apartment, 4=Relative's house, 5=Own house, 6=Other
Living place	1=In Fukushima prefecture, 2=Out of Fukushima
